# Supplementary material for: Bacteroidaceae, Bacteroides, and Veillonella: emerging protectors against Graves’ disease
Source: Front Cell Infect Microbiol. 2024 Feb 9;14:1288222. doi: 10.3389/fcimb.2024.1288222 (PMC10884117; doi:10.3389/fcimb.2024.1288222)
Supplement: Supplementary file 5 [file Table_1.xlsx]

## Sheet: 00_dataset_msg
	Supplementary Table 1. Dataset information included in MR studies
	trait	year	consortium	author	sex	population	nsnp	sample_size	build	ncase	ncontrol
1	Gut microbiota abundance (family Acidaminococcaceae id.2166)	2021	MiBioGen	Kurilshikov A	Males and Females	European	5547067	14306	HG19/GRCh37	NA	NA
2	Gut microbiota abundance (family Actinomycetaceae id.421)	2021	MiBioGen	Kurilshikov A	Males and Females	European	5424030	14306	HG19/GRCh37	NA	NA
3	Gut microbiota abundance (family Alcaligenaceae id.2875)	2021	MiBioGen	Kurilshikov A	Males and Females	European	5696994	14306	HG19/GRCh37	NA	NA
4	Gut microbiota abundance (family Bacteroidaceae id.917)	2021	MiBioGen	Kurilshikov A	Males and Females	European	5729148	14306	HG19/GRCh37	NA	NA
5	Gut microbiota abundance (family Bacteroidales S24 7group id.11173)	2021	MiBioGen	Kurilshikov A	Males and Females	European	5432872	14306	HG19/GRCh37	NA	NA
6	Gut microbiota abundance (family Bifidobacteriaceae id.433)	2021	MiBioGen	Kurilshikov A	Males and Females	European	5668532	14306	HG19/GRCh37	NA	NA
7	Gut microbiota abundance (family Christensenellaceae id.1866)	2021	MiBioGen	Kurilshikov A	Males and Females	European	1515865	14306	HG19/GRCh37	NA	NA
8	Gut microbiota abundance (family Clostridiaceae1 id.1869)	2021	MiBioGen	Kurilshikov A	Males and Females	European	5598586	14306	HG19/GRCh37	NA	NA
9	Gut microbiota abundance (family Clostridiales vadin BB60 group id.11286)	2021	MiBioGen	Kurilshikov A	Males and Females	European	5497800	14306	HG19/GRCh37	NA	NA
10	Gut microbiota abundance (family Coriobacteriaceae id.811)	2021	MiBioGen	Kurilshikov A	Males and Females	European	5698092	14306	HG19/GRCh37	NA	NA
11	Gut microbiota abundance (family Defluviitaleaceae id.1924)	2021	MiBioGen	Kurilshikov A	Males and Females	European	5440708	14306	HG19/GRCh37	NA	NA
12	Gut microbiota abundance (family Desulfovibrionaceae id.3169)	2021	MiBioGen	Kurilshikov A	Males and Females	European	5616478	14306	HG19/GRCh37	NA	NA
13	Gut microbiota abundance (family Enterobacteriaceae id.3469)	2021	MiBioGen	Kurilshikov A	Males and Females	European	5598485	14306	HG19/GRCh37	NA	NA
14	Gut microbiota abundance (family Erysipelotrichaceae id.2149)	2021	MiBioGen	Kurilshikov A	Males and Females	European	5720820	14306	HG19/GRCh37	NA	NA
15	Gut microbiota abundance (family Family XI id.1936)	2021	MiBioGen	Kurilshikov A	Males and Females	European	4330602	14306	HG19/GRCh37	NA	NA
16	Gut microbiota abundance (family Family XIII id.1957)	2021	MiBioGen	Kurilshikov A	Males and Females	European	5620554	14306	HG19/GRCh37	NA	NA
17	Gut microbiota abundance (family Lachnospiraceae id.1987)	2021	MiBioGen	Kurilshikov A	Males and Females	European	5729268	14306	HG19/GRCh37	NA	NA
18	Gut microbiota abundance (family Lactobacillaceae id.1836)	2021	MiBioGen	Kurilshikov A	Males and Females	European	5401891	14306	HG19/GRCh37	NA	NA
19	Gut microbiota abundance (family Methanobacteriaceae id.121)	2021	MiBioGen	Kurilshikov A	Males and Females	European	5118613	14306	HG19/GRCh37	NA	NA
20	Gut microbiota abundance (family Oxalobacteraceae id.2966)	2021	MiBioGen	Kurilshikov A	Males and Females	European	5323881	14306	HG19/GRCh37	NA	NA
21	Gut microbiota abundance (family Pasteurellaceae id.3689)	2021	MiBioGen	Kurilshikov A	Males and Females	European	5491834	14306	HG19/GRCh37	NA	NA
22	Gut microbiota abundance (family Peptococcaceae id.2024)	2021	MiBioGen	Kurilshikov A	Males and Females	European	5490085	14306	HG19/GRCh37	NA	NA
23	Gut microbiota abundance (family Peptostreptococcaceae id.2042)	2021	MiBioGen	Kurilshikov A	Males and Females	European	5643812	14306	HG19/GRCh37	NA	NA
24	Gut microbiota abundance (family Porphyromonadaceae id.943)	2021	MiBioGen	Kurilshikov A	Males and Females	European	5716664	14306	HG19/GRCh37	NA	NA
25	Gut microbiota abundance (family Prevotellaceae id.960)	2021	MiBioGen	Kurilshikov A	Males and Females	European	5643858	14306	HG19/GRCh37	NA	NA
26	Gut microbiota abundance (family Rhodospirillaceae id.2717)	2021	MiBioGen	Kurilshikov A	Males and Females	European	5444973	14306	HG19/GRCh37	NA	NA
27	Gut microbiota abundance (family Rikenellaceae id.967)	2021	MiBioGen	Kurilshikov A	Males and Females	European	5665279	14306	HG19/GRCh37	NA	NA
28	Gut microbiota abundance (family Ruminococcaceae id.2050)	2021	MiBioGen	Kurilshikov A	Males and Females	European	5729189	14306	HG19/GRCh37	NA	NA
29	Gut microbiota abundance (family Streptococcaceae id.1850)	2021	MiBioGen	Kurilshikov A	Males and Females	European	5648128	14306	HG19/GRCh37	NA	NA
30	Gut microbiota abundance (family Veillonellaceae id.2172)	2021	MiBioGen	Kurilshikov A	Males and Females	European	5688519	14306	HG19/GRCh37	NA	NA
31	Gut microbiota abundance (family Verrucomicrobiaceae id.4036)	2021	MiBioGen	Kurilshikov A	Males and Females	European	5518011	14306	HG19/GRCh37	NA	NA
32	Gut microbiota abundance (family Victivallaceae id.2255)	2021	MiBioGen	Kurilshikov A	Males and Females	European	5184073	14306	HG19/GRCh37	NA	NA
33	Gut microbiota abundance (genus Actinomyces id.423)	2021	MiBioGen	Kurilshikov A	Males and Females	European	5417207	14306	HG19/GRCh37	NA	NA
34	Gut microbiota abundance (genus Adlercreutzia id.812)	2021	MiBioGen	Kurilshikov A	Males and Females	European	5437332	14306	HG19/GRCh37	NA	NA
35	Gut microbiota abundance (genus Akkermansia id.4037)	2021	MiBioGen	Kurilshikov A	Males and Females	European	5518001	14306	HG19/GRCh37	NA	NA
36	Gut microbiota abundance (genus Alistipes id.968)	2021	MiBioGen	Kurilshikov A	Males and Females	European	5662599	14306	HG19/GRCh37	NA	NA
37	Gut microbiota abundance (genus Allisonella id.2174)	2021	MiBioGen	Kurilshikov A	Males and Females	European	4116508	14306	HG19/GRCh37	NA	NA
38	Gut microbiota abundance (genus Alloprevotella id.961)	2021	MiBioGen	Kurilshikov A	Males and Females	European	3047413	14306	HG19/GRCh37	NA	NA
39	Gut microbiota abundance (genus Anaerofilum id.2053)	2021	MiBioGen	Kurilshikov A	Males and Females	European	5321133	14306	HG19/GRCh37	NA	NA
40	Gut microbiota abundance (genus Anaerostipes id.1991)	2021	MiBioGen	Kurilshikov A	Males and Females	European	5691265	14306	HG19/GRCh37	NA	NA
41	Gut microbiota abundance (genus Anaerotruncus id.2054)	2021	MiBioGen	Kurilshikov A	Males and Females	European	5646976	14306	HG19/GRCh37	NA	NA
42	Gut microbiota abundance (genus Bacteroides id.918)	2021	MiBioGen	Kurilshikov A	Males and Females	European	5729148	14306	HG19/GRCh37	NA	NA
43	Gut microbiota abundance (genus Barnesiella id.944)	2021	MiBioGen	Kurilshikov A	Males and Females	European	5561375	14306	HG19/GRCh37	NA	NA
44	Gut microbiota abundance (genus Bifidobacterium id.436)	2021	MiBioGen	Kurilshikov A	Males and Females	European	5666549	14306	HG19/GRCh37	NA	NA
45	Gut microbiota abundance (genus Bilophila id.3170)	2021	MiBioGen	Kurilshikov A	Males and Females	European	5552365	14306	HG19/GRCh37	NA	NA
46	Gut microbiota abundance (genus Blautia id.1992)	2021	MiBioGen	Kurilshikov A	Males and Females	European	335714	14306	HG19/GRCh37	NA	NA
47	Gut microbiota abundance (genus Butyricicoccus id.2055)	2021	MiBioGen	Kurilshikov A	Males and Females	European	5648432	14306	HG19/GRCh37	NA	NA
48	Gut microbiota abundance (genus Butyricimonas id.945)	2021	MiBioGen	Kurilshikov A	Males and Females	European	5487648	14306	HG19/GRCh37	NA	NA
49	Gut microbiota abundance (genus Butyrivibrio id.1993)	2021	MiBioGen	Kurilshikov A	Males and Females	European	5096306	14306	HG19/GRCh37	NA	NA
50	Gut microbiota abundance (genus Candidatus Soleaferrea id.11350)	2021	MiBioGen	Kurilshikov A	Males and Females	European	5372145	14306	HG19/GRCh37	NA	NA
51	Gut microbiota abundance (genus Catenibacterium id.2153)	2021	MiBioGen	Kurilshikov A	Males and Females	European	4089327	14306	HG19/GRCh37	NA	NA
52	Gut microbiota abundance (genus Christensenellaceae R 7group id.11283)	2021	MiBioGen	Kurilshikov A	Males and Females	European	5645310	14306	HG19/GRCh37	NA	NA
53	Gut microbiota abundance (genus Clostridium innocuum group id.14397)	2021	MiBioGen	Kurilshikov A	Males and Females	European	5231958	14306	HG19/GRCh37	NA	NA
54	Gut microbiota abundance (genus Clostridium sensustricto1 id.1873)	2021	MiBioGen	Kurilshikov A	Males and Females	European	5594934	14306	HG19/GRCh37	NA	NA
55	Gut microbiota abundance (genus Collinsella id.815)	2021	MiBioGen	Kurilshikov A	Males and Females	European	5563963	14306	HG19/GRCh37	NA	NA
56	Gut microbiota abundance (genus Coprobacter id.949)	2021	MiBioGen	Kurilshikov A	Males and Females	European	5394658	14306	HG19/GRCh37	NA	NA
57	Gut microbiota abundance (genus Coprococcus1 id.11301)	2021	MiBioGen	Kurilshikov A	Males and Females	European	5649452	14306	HG19/GRCh37	NA	NA
58	Gut microbiota abundance (genus Coprococcus2 id.11302)	2021	MiBioGen	Kurilshikov A	Males and Females	European	5525173	14306	HG19/GRCh37	NA	NA
59	Gut microbiota abundance (genus Coprococcus3 id.11303)	2021	MiBioGen	Kurilshikov A	Males and Females	European	5637737	14306	HG19/GRCh37	NA	NA
60	Gut microbiota abundance (genus Defluviitaleaceae UCG011 id.11287)	2021	MiBioGen	Kurilshikov A	Males and Females	European	5440169	14306	HG19/GRCh37	NA	NA
61	Gut microbiota abundance (genus Desulfovibrio id.3173)	2021	MiBioGen	Kurilshikov A	Males and Females	European	5459163	14306	HG19/GRCh37	NA	NA
62	Gut microbiota abundance (genus Dialister id.2183)	2021	MiBioGen	Kurilshikov A	Males and Females	European	5553148	14306	HG19/GRCh37	NA	NA
63	Gut microbiota abundance (genus Dorea id.1997)	2021	MiBioGen	Kurilshikov A	Males and Females	European	5702812	14306	HG19/GRCh37	NA	NA
64	Gut microbiota abundance (genus Eggerthella id.819)	2021	MiBioGen	Kurilshikov A	Males and Females	European	5317951	14306	HG19/GRCh37	NA	NA
65	Gut microbiota abundance (genus Eisenbergiella id.11304)	2021	MiBioGen	Kurilshikov A	Males and Females	European	5348517	14306	HG19/GRCh37	NA	NA
66	Gut microbiota abundance (genus Enterorhabdus id.820)	2021	MiBioGen	Kurilshikov A	Males and Females	European	5416385	14306	HG19/GRCh37	NA	NA
67	Gut microbiota abundance (genus Erysipelatoclostridium id.11381)	2021	MiBioGen	Kurilshikov A	Males and Females	European	5478224	14306	HG19/GRCh37	NA	NA
68	Gut microbiota abundance (genus Erysipelotrichaceae UCG003 id.11384)	2021	MiBioGen	Kurilshikov A	Males and Females	European	563252	14306	HG19/GRCh37	NA	NA
69	Gut microbiota abundance (genus Escherichia Shigella id.3504)	2021	MiBioGen	Kurilshikov A	Males and Females	European	5537082	14306	HG19/GRCh37	NA	NA
70	Gut microbiota abundance (genus Eubacterium brachy group id.11296)	2021	MiBioGen	Kurilshikov A	Males and Females	European	5221253	14306	HG19/GRCh37	NA	NA
71	Gut microbiota abundance (genus Eubacterium coprostanoligenes group id.11375)	2021	MiBioGen	Kurilshikov A	Males and Females	European	5699448	14306	HG19/GRCh37	NA	NA
72	Gut microbiota abundance (genus Eubacterium eligens group id.14372)	2021	MiBioGen	Kurilshikov A	Males and Females	European	5631614	14306	HG19/GRCh37	NA	NA
73	Gut microbiota abundance (genus Eubacterium fissicatena group id.14373)	2021	MiBioGen	Kurilshikov A	Males and Females	European	5159588	14306	HG19/GRCh37	NA	NA
74	Gut microbiota abundance (genus Eubacterium hallii group id.11338)	2021	MiBioGen	Kurilshikov A	Males and Females	European	5686593	14306	HG19/GRCh37	NA	NA
75	Gut microbiota abundance (genus Eubacterium nodatum group id.11297)	2021	MiBioGen	Kurilshikov A	Males and Females	European	5050598	14306	HG19/GRCh37	NA	NA
76	Gut microbiota abundance (genus Eubacterium oxidoreducens group id.11339)	2021	MiBioGen	Kurilshikov A	Males and Females	European	5324438	14306	HG19/GRCh37	NA	NA
77	Gut microbiota abundance (genus Eubacterium rectale group id.14374)	2021	MiBioGen	Kurilshikov A	Males and Females	European	5708381	14306	HG19/GRCh37	NA	NA
78	Gut microbiota abundance (genus Eubacterium ruminantium group id.11340)	2021	MiBioGen	Kurilshikov A	Males and Females	European	5427661	14306	HG19/GRCh37	NA	NA
79	Gut microbiota abundance (genus Eubacterium ventriosum group id.11341)	2021	MiBioGen	Kurilshikov A	Males and Females	European	5603754	14306	HG19/GRCh37	NA	NA
80	Gut microbiota abundance (genus Eubacterium xylanophilum group id.14375)	2021	MiBioGen	Kurilshikov A	Males and Females	European	5543813	14306	HG19/GRCh37	NA	NA
81	Gut microbiota abundance (genus Faecalibacterium id.2057)	2021	MiBioGen	Kurilshikov A	Males and Females	European	5720140	14306	HG19/GRCh37	NA	NA
82	Gut microbiota abundance (genus Family XIII AD3011 group id.11293)	2021	MiBioGen	Kurilshikov A	Males and Females	European	5577002	14306	HG19/GRCh37	NA	NA
83	Gut microbiota abundance (genus Family XIII UCG001 id.11294)	2021	MiBioGen	Kurilshikov A	Males and Females	European	5521084	14306	HG19/GRCh37	NA	NA
84	Gut microbiota abundance (genus Flavonifractor id.2059)	2021	MiBioGen	Kurilshikov A	Males and Females	European	5510045	14306	HG19/GRCh37	NA	NA
85	Gut microbiota abundance (genus Fusicatenibacter id.11305)	2021	MiBioGen	Kurilshikov A	Males and Females	European	5697232	14306	HG19/GRCh37	NA	NA
86	Gut microbiota abundance (genus Gordonibacter id.821)	2021	MiBioGen	Kurilshikov A	Males and Females	European	5165457	14306	HG19/GRCh37	NA	NA
87	Gut microbiota abundance (genus Haemophilus id.3698)	2021	MiBioGen	Kurilshikov A	Males and Females	European	5481944	14306	HG19/GRCh37	NA	NA
88	Gut microbiota abundance (genus Holdemanella id.11393)	2021	MiBioGen	Kurilshikov A	Males and Females	European	5421763	14306	HG19/GRCh37	NA	NA
89	Gut microbiota abundance (genus Holdemania id.2157)	2021	MiBioGen	Kurilshikov A	Males and Females	European	5464928	14306	HG19/GRCh37	NA	NA
90	Gut microbiota abundance (genus Howardella id.2000)	2021	MiBioGen	Kurilshikov A	Males and Females	European	5174541	14306	HG19/GRCh37	NA	NA
91	Gut microbiota abundance (genus Hungatella id.11306)	2021	MiBioGen	Kurilshikov A	Males and Females	European	5211608	14306	HG19/GRCh37	NA	NA
92	Gut microbiota abundance (genus Intestinibacter id.11345)	2021	MiBioGen	Kurilshikov A	Males and Females	European	5535009	14306	HG19/GRCh37	NA	NA
93	Gut microbiota abundance (genus Intestinimonas id.2062)	2021	MiBioGen	Kurilshikov A	Males and Females	European	5540147	14306	HG19/GRCh37	NA	NA
94	Gut microbiota abundance (genus Lachnoclostridium id.11308)	2021	MiBioGen	Kurilshikov A	Males and Females	European	5714724	14306	HG19/GRCh37	NA	NA
95	Gut microbiota abundance (genus Lachnospiraceae FCS020 group id.11314)	2021	MiBioGen	Kurilshikov A	Males and Females	European	5547835	14306	HG19/GRCh37	NA	NA
96	Gut microbiota abundance (genus Lachnospiraceae NC2004 group id.11316)	2021	MiBioGen	Kurilshikov A	Males and Females	European	5369940	14306	HG19/GRCh37	NA	NA
97	Gut microbiota abundance (genus Lachnospiraceae ND3007 group id.11317)	2021	MiBioGen	Kurilshikov A	Males and Females	European	5629458	14306	HG19/GRCh37	NA	NA
98	Gut microbiota abundance (genus Lachnospiraceae NK4A136 group id.11319)	2021	MiBioGen	Kurilshikov A	Males and Females	European	5663428	14306	HG19/GRCh37	NA	NA
99	Gut microbiota abundance (genus Lachnospiraceae UCG001 id.11321)	2021	MiBioGen	Kurilshikov A	Males and Females	European	5482153	14306	HG19/GRCh37	NA	NA
100	Gut microbiota abundance (genus Lachnospiraceae UCG004 id.11324)	2021	MiBioGen	Kurilshikov A	Males and Females	European	5633244	14306	HG19/GRCh37	NA	NA
101	Gut microbiota abundance (genus Lachnospiraceae UCG008 id.11328)	2021	MiBioGen	Kurilshikov A	Males and Females	European	5401028	14306	HG19/GRCh37	NA	NA
102	Gut microbiota abundance (genus Lachnospiraceae UCG010 id.11330)	2021	MiBioGen	Kurilshikov A	Males and Females	European	5565113	14306	HG19/GRCh37	NA	NA
103	Gut microbiota abundance (genus Lachnospira id.2004)	2021	MiBioGen	Kurilshikov A	Males and Females	European	462269	14306	HG19/GRCh37	NA	NA
104	Gut microbiota abundance (genus Lactobacillus id.1837)	2021	MiBioGen	Kurilshikov A	Males and Females	European	5398287	14306	HG19/GRCh37	NA	NA
105	Gut microbiota abundance (genus Lactococcus id.1851)	2021	MiBioGen	Kurilshikov A	Males and Females	European	5200746	14306	HG19/GRCh37	NA	NA
106	Gut microbiota abundance (genus Marvinbryantia id.2005)	2021	MiBioGen	Kurilshikov A	Males and Females	European	5507087	14306	HG19/GRCh37	NA	NA
107	Gut microbiota abundance (genus Methanobrevibacter id.123)	2021	MiBioGen	Kurilshikov A	Males and Females	European	5092705	14306	HG19/GRCh37	NA	NA
108	Gut microbiota abundance (genus Odoribacter id.952)	2021	MiBioGen	Kurilshikov A	Males and Females	European	5584164	14306	HG19/GRCh37	NA	NA
109	Gut microbiota abundance (genus Olsenella id.822)	2021	MiBioGen	Kurilshikov A	Males and Females	European	5215565	14306	HG19/GRCh37	NA	NA
110	Gut microbiota abundance (genus Oscillibacter id.2063)	2021	MiBioGen	Kurilshikov A	Males and Females	European	5450090	14306	HG19/GRCh37	NA	NA
111	Gut microbiota abundance (genus Oscillospira id.2064)	2021	MiBioGen	Kurilshikov A	Males and Females	European	5487907	14306	HG19/GRCh37	NA	NA
112	Gut microbiota abundance (genus Oxalobacter id.2978)	2021	MiBioGen	Kurilshikov A	Males and Females	European	5290208	14306	HG19/GRCh37	NA	NA
113	Gut microbiota abundance (genus Parabacteroides id.954)	2021	MiBioGen	Kurilshikov A	Males and Females	European	5709019	14306	HG19/GRCh37	NA	NA
114	Gut microbiota abundance (genus Paraprevotella id.962)	2021	MiBioGen	Kurilshikov A	Males and Females	European	5407469	14306	HG19/GRCh37	NA	NA
115	Gut microbiota abundance (genus Parasutterella id.2892)	2021	MiBioGen	Kurilshikov A	Males and Females	European	5512811	14306	HG19/GRCh37	NA	NA
116	Gut microbiota abundance (genus Peptococcus id.2037)	2021	MiBioGen	Kurilshikov A	Males and Females	European	5350051	14306	HG19/GRCh37	NA	NA
117	Gut microbiota abundance (genus Phascolarctobacterium id.2168)	2021	MiBioGen	Kurilshikov A	Males and Females	European	5509695	14306	HG19/GRCh37	NA	NA
118	Gut microbiota abundance (genus Prevotella7 id.11182)	2021	MiBioGen	Kurilshikov A	Males and Females	European	5089245	14306	HG19/GRCh37	NA	NA
119	Gut microbiota abundance (genus Prevotella9 id.11183)	2021	MiBioGen	Kurilshikov A	Males and Females	European	5535200	14306	HG19/GRCh37	NA	NA
120	Gut microbiota abundance (genus Rikenellaceae RC9 gut group id.11191)	2021	MiBioGen	Kurilshikov A	Males and Females	European	4945903	14306	HG19/GRCh37	NA	NA
121	Gut microbiota abundance (genus Romboutsia id.11347)	2021	MiBioGen	Kurilshikov A	Males and Females	European	5594534	14306	HG19/GRCh37	NA	NA
122	Gut microbiota abundance (genus Roseburia id.2012)	2021	MiBioGen	Kurilshikov A	Males and Females	European	5712148	14306	HG19/GRCh37	NA	NA
123	Gut microbiota abundance (genus Ruminiclostridium5 id.11355)	2021	MiBioGen	Kurilshikov A	Males and Females	European	5653350	14306	HG19/GRCh37	NA	NA
124	Gut microbiota abundance (genus Ruminiclostridium6 id.11356)	2021	MiBioGen	Kurilshikov A	Males and Females	European	5557669	14306	HG19/GRCh37	NA	NA
125	Gut microbiota abundance (genus Ruminiclostridium9 id.11357)	2021	MiBioGen	Kurilshikov A	Males and Females	European	5649657	14306	HG19/GRCh37	NA	NA
126	Gut microbiota abundance (genus Ruminococcaceae NK4A214 group id.11358)	2021	MiBioGen	Kurilshikov A	Males and Females	European	5616365	14306	HG19/GRCh37	NA	NA
127	Gut microbiota abundance (genus Ruminococcaceae UCG002 id.11360)	2021	MiBioGen	Kurilshikov A	Males and Females	European	5694947	14306	HG19/GRCh37	NA	NA
128	Gut microbiota abundance (genus Ruminococcaceae UCG003 id.11361)	2021	MiBioGen	Kurilshikov A	Males and Females	European	5624730	14306	HG19/GRCh37	NA	NA
129	Gut microbiota abundance (genus Ruminococcaceae UCG004 id.11362)	2021	MiBioGen	Kurilshikov A	Males and Females	European	5478416	14306	HG19/GRCh37	NA	NA
130	Gut microbiota abundance (genus Ruminococcaceae UCG005 id.11363)	2021	MiBioGen	Kurilshikov A	Males and Females	European	5638483	14306	HG19/GRCh37	NA	NA
131	Gut microbiota abundance (genus Ruminococcaceae UCG009 id.11366)	2021	MiBioGen	Kurilshikov A	Males and Females	European	5418432	14306	HG19/GRCh37	NA	NA
132	Gut microbiota abundance (genus Ruminococcaceae UCG010 id.11367)	2021	MiBioGen	Kurilshikov A	Males and Females	European	5545122	14306	HG19/GRCh37	NA	NA
133	Gut microbiota abundance (genus Ruminococcaceae UCG011 id.11368)	2021	MiBioGen	Kurilshikov A	Males and Females	European	5176480	14306	HG19/GRCh37	NA	NA
134	Gut microbiota abundance (genus Ruminococcaceae UCG013 id.11370)	2021	MiBioGen	Kurilshikov A	Males and Females	European	5642029	14306	HG19/GRCh37	NA	NA
135	Gut microbiota abundance (genus Ruminococcaceae UCG014 id.11371)	2021	MiBioGen	Kurilshikov A	Males and Females	European	5582406	14306	HG19/GRCh37	NA	NA
136	Gut microbiota abundance (genus Ruminococcus1 id.11373)	2021	MiBioGen	Kurilshikov A	Males and Females	European	5653204	14306	HG19/GRCh37	NA	NA
137	Gut microbiota abundance (genus Ruminococcus2 id.11374)	2021	MiBioGen	Kurilshikov A	Males and Females	European	5619774	14306	HG19/GRCh37	NA	NA
138	Gut microbiota abundance (genus Ruminococcus gauvreauii group id.11342)	2021	MiBioGen	Kurilshikov A	Males and Females	European	5572328	14306	HG19/GRCh37	NA	NA
139	Gut microbiota abundance (genus Ruminococcus gnavus group id.14376)	2021	MiBioGen	Kurilshikov A	Males and Females	European	5381061	14306	HG19/GRCh37	NA	NA
140	Gut microbiota abundance (genus Ruminococcus torques group id.14377)	2021	MiBioGen	Kurilshikov A	Males and Females	European	5709224	14306	HG19/GRCh37	NA	NA
141	Gut microbiota abundance (genus Sellimonas id.14369)	2021	MiBioGen	Kurilshikov A	Males and Females	European	4950440	14306	HG19/GRCh37	NA	NA
142	Gut microbiota abundance (genus Senegalimassilia id.11160)	2021	MiBioGen	Kurilshikov A	Males and Females	European	5398286	14306	HG19/GRCh37	NA	NA
143	Gut microbiota abundance (genus Slackia id.825)	2021	MiBioGen	Kurilshikov A	Males and Females	European	5369110	14306	HG19/GRCh37	NA	NA
144	Gut microbiota abundance (genus Streptococcus id.1853)	2021	MiBioGen	Kurilshikov A	Males and Females	European	5643866	14306	HG19/GRCh37	NA	NA
145	Gut microbiota abundance (genus Subdoligranulum id.2070)	2021	MiBioGen	Kurilshikov A	Males and Females	European	5708796	14306	HG19/GRCh37	NA	NA
146	Gut microbiota abundance (genus Sutterella id.2896)	2021	MiBioGen	Kurilshikov A	Males and Females	European	5586151	14306	HG19/GRCh37	NA	NA
147	Gut microbiota abundance (genus Terrisporobacter id.11348)	2021	MiBioGen	Kurilshikov A	Males and Females	European	5391104	14306	HG19/GRCh37	NA	NA
148	Gut microbiota abundance (genus Turicibacter id.2162)	2021	MiBioGen	Kurilshikov A	Males and Females	European	5459137	14306	HG19/GRCh37	NA	NA
149	Gut microbiota abundance (genus Tyzzerella3 id.11335)	2021	MiBioGen	Kurilshikov A	Males and Females	European	5326934	14306	HG19/GRCh37	NA	NA
150	Gut microbiota abundance (genus Veillonella id.2198)	2021	MiBioGen	Kurilshikov A	Males and Females	European	5486191	14306	HG19/GRCh37	NA	NA
151	Graves' disease	2023	finngen	finn	Males and Females	European	20167370	281683	GRCh38	1828	279855

## Sheet: 01_MR_Result
Supplementary Table 2. MR results for all batches
round	exposure	outcome	method	OR	upper	lower	pval	pwr
1	Gut microbiota abundance (family Acidaminococcaceae id.2166)	Graves' disease	Inverse variance weighted (multiplicative random effects)	1.00466	1.61954	0.623232	0.984766	0.05
1	Gut microbiota abundance (family Acidaminococcaceae id.2166)	Graves' disease	MR Egger	0.711172	4.86913	0.103872	0.672418	0.05
1	Gut microbiota abundance (family Acidaminococcaceae id.2166)	Graves' disease	Inverse variance weighted (fixed effects)	1.00466	1.51265	0.667271	0.982225	0.05
1	Gut microbiota abundance (family Acidaminococcaceae id.2166)	Graves' disease	Weighted median	0.715339	1.26321	0.405086	0.248236	0.05
1	Gut microbiota abundance (family Acidaminococcaceae id.2166)	Graves' disease	Weighted mode	0.639305	1.56127	0.261781	0.371173	0.05
1	Gut microbiota abundance (family Acidaminococcaceae id.2166)	Graves' disease	MR RAPS	1.00498	1.53853	0.656464	0.981752	0.05
2	Gut microbiota abundance (family Actinomycetaceae id.421)	Graves' disease	Inverse variance weighted (multiplicative random effects)	0.900209	1.15358	0.702488	0.406057	0.05
2	Gut microbiota abundance (family Actinomycetaceae id.421)	Graves' disease	MR Egger	1.36104	5.55742	0.333323	0.557787	0.05
2	Gut microbiota abundance (family Actinomycetaceae id.421)	Graves' disease	Inverse variance weighted (fixed effects)	0.900209	1.33897	0.605222	0.603776	0.05
2	Gut microbiota abundance (family Actinomycetaceae id.421)	Graves' disease	Weighted median	0.855178	1.3755	0.531684	0.518804	0.05
2	Gut microbiota abundance (family Actinomycetaceae id.421)	Graves' disease	Weighted mode	1.1026	1.82123	0.667529	0.728277	0.05
2	Gut microbiota abundance (family Actinomycetaceae id.421)	Graves' disease	MR RAPS	0.898087	1.37403	0.587004	0.620292	0.05
3	Gut microbiota abundance (family Alcaligenaceae id.2875)	Graves' disease	Inverse variance weighted (multiplicative random effects)	1.11794	1.56687	0.797638	0.517445	0.05
3	Gut microbiota abundance (family Alcaligenaceae id.2875)	Graves' disease	MR Egger	0.269805	2.09254	0.0347878	0.187904	0.05
3	Gut microbiota abundance (family Alcaligenaceae id.2875)	Graves' disease	Inverse variance weighted (fixed effects)	1.11794	1.65515	0.755093	0.577616	0.05
3	Gut microbiota abundance (family Alcaligenaceae id.2875)	Graves' disease	Weighted median	1.23427	2.07546	0.734016	0.427314	0.05
3	Gut microbiota abundance (family Alcaligenaceae id.2875)	Graves' disease	Weighted mode	1.36387	3.17802	0.585315	0.488591	0.05
3	Gut microbiota abundance (family Alcaligenaceae id.2875)	Graves' disease	MR RAPS	1.12201	1.69853	0.74118	0.586304	0.05
4	Gut microbiota abundance (family Bacteroidaceae id.917)	Graves' disease	Inverse variance weighted (multiplicative random effects)	0.554965	0.705517	0.436541	1.52105e-06	0.05
4	Gut microbiota abundance (family Bacteroidaceae id.917)	Graves' disease	MR Egger	1.24449	20.8533	0.074269	0.860461	0.05
4	Gut microbiota abundance (family Bacteroidaceae id.917)	Graves' disease	Inverse variance weighted (fixed effects)	0.554965	0.86276	0.356978	0.00890339	0.05
4	Gut microbiota abundance (family Bacteroidaceae id.917)	Graves' disease	Weighted median	0.597288	1.04072	0.342796	0.0688923	0.05
4	Gut microbiota abundance (family Bacteroidaceae id.917)	Graves' disease	Weighted mode	0.589394	1.35719	0.255959	0.254129	0.05
4	Gut microbiota abundance (family Bacteroidaceae id.917)	Graves' disease	MR RAPS	0.551195	0.890099	0.341329	0.0148449	0.05
5	Gut microbiota abundance (family Bacteroidales S24 7group id.11173)	Graves' disease	Inverse variance weighted (multiplicative random effects)	0.985674	1.32704	0.732122	0.924231	0.05
5	Gut microbiota abundance (family Bacteroidales S24 7group id.11173)	Graves' disease	MR Egger	2.64465	10.9654	0.637836	0.15701	0.05
5	Gut microbiota abundance (family Bacteroidales S24 7group id.11173)	Graves' disease	Inverse variance weighted (fixed effects)	0.985674	1.3221	0.734857	0.923272	0.05
5	Gut microbiota abundance (family Bacteroidales S24 7group id.11173)	Graves' disease	Weighted median	1.1267	1.68482	0.753467	0.561169	0.05
5	Gut microbiota abundance (family Bacteroidales S24 7group id.11173)	Graves' disease	Weighted mode	1.27436	2.40391	0.67556	0.478417	0.05
5	Gut microbiota abundance (family Bacteroidales S24 7group id.11173)	Graves' disease	MR RAPS	0.985138	1.34076	0.723841	0.92414	0.05
6	Gut microbiota abundance (family Bifidobacteriaceae id.433)	Graves' disease	Inverse variance weighted (multiplicative random effects)	1.12876	1.61089	0.790929	0.504478	0.05
6	Gut microbiota abundance (family Bifidobacteriaceae id.433)	Graves' disease	MR Egger	1.26177	5.05774	0.314778	0.717676	0.05
6	Gut microbiota abundance (family Bifidobacteriaceae id.433)	Graves' disease	Inverse variance weighted (fixed effects)	1.12876	1.54916	0.822446	0.453351	0.05
6	Gut microbiota abundance (family Bifidobacteriaceae id.433)	Graves' disease	Weighted median	1.19106	1.87479	0.75668	0.450013	0.05
6	Gut microbiota abundance (family Bifidobacteriaceae id.433)	Graves' disease	Weighted mode	1.28561	2.29433	0.720378	0.415135	0.05
6	Gut microbiota abundance (family Bifidobacteriaceae id.433)	Graves' disease	MR RAPS	1.13472	1.57544	0.817285	0.450323	0.05
8	Gut microbiota abundance (family Clostridiaceae1 id.1869)	Graves' disease	Inverse variance weighted (multiplicative random effects)	0.882211	1.16254	0.669477	0.373359	0.05
8	Gut microbiota abundance (family Clostridiaceae1 id.1869)	Graves' disease	MR Egger	0.51028	1.70204	0.152984	0.242006	0.05
8	Gut microbiota abundance (family Clostridiaceae1 id.1869)	Graves' disease	Inverse variance weighted (fixed effects)	0.882211	1.26293	0.616263	0.493542	0.05
8	Gut microbiota abundance (family Clostridiaceae1 id.1869)	Graves' disease	Weighted median	0.769841	1.24984	0.474186	0.290066	0.05
8	Gut microbiota abundance (family Clostridiaceae1 id.1869)	Graves' disease	Weighted mode	0.698094	1.40467	0.34694	0.340024	0.05
8	Gut microbiota abundance (family Clostridiaceae1 id.1869)	Graves' disease	MR RAPS	0.879407	1.28879	0.600065	0.5099	0.05
9	Gut microbiota abundance (family Clostridiales vadin BB60 group id.11286)	Graves' disease	Inverse variance weighted (multiplicative random effects)	0.834059	1.08778	0.639519	0.180543	0.05
9	Gut microbiota abundance (family Clostridiales vadin BB60 group id.11286)	Graves' disease	MR Egger	0.885005	2.02154	0.387444	0.756132	0.05
9	Gut microbiota abundance (family Clostridiales vadin BB60 group id.11286)	Graves' disease	Inverse variance weighted (fixed effects)	0.834059	1.07274	0.648486	0.157605	0.05
9	Gut microbiota abundance (family Clostridiales vadin BB60 group id.11286)	Graves' disease	Weighted median	1.04532	1.49622	0.730305	0.808589	0.05
9	Gut microbiota abundance (family Clostridiales vadin BB60 group id.11286)	Graves' disease	Weighted mode	1.23714	2.22205	0.68878	0.488042	0.05
9	Gut microbiota abundance (family Clostridiales vadin BB60 group id.11286)	Graves' disease	MR RAPS	0.825004	1.07544	0.632885	0.154951	0.05
10	Gut microbiota abundance (family Coriobacteriaceae id.811)	Graves' disease	Inverse variance weighted (multiplicative random effects)	0.934182	1.24933	0.698534	0.646187	0.05
10	Gut microbiota abundance (family Coriobacteriaceae id.811)	Graves' disease	MR Egger	1.03009	5.99287	0.177059	0.971393	0.05
10	Gut microbiota abundance (family Coriobacteriaceae id.811)	Graves' disease	Inverse variance weighted (fixed effects)	0.934182	1.34555	0.64858	0.714577	0.05
10	Gut microbiota abundance (family Coriobacteriaceae id.811)	Graves' disease	Weighted median	0.896068	1.43651	0.558952	0.648576	0.05
10	Gut microbiota abundance (family Coriobacteriaceae id.811)	Graves' disease	Weighted mode	0.831848	1.87275	0.369494	0.664481	0.05
10	Gut microbiota abundance (family Coriobacteriaceae id.811)	Graves' disease	MR RAPS	0.932058	1.37237	0.633016	0.721514	0.05
11	Gut microbiota abundance (family Defluviitaleaceae id.1924)	Graves' disease	Inverse variance weighted (multiplicative random effects)	0.986967	1.29026	0.754966	0.923558	0.05
11	Gut microbiota abundance (family Defluviitaleaceae id.1924)	Graves' disease	MR Egger	1.2492	3.68315	0.423683	0.657465	0.05
11	Gut microbiota abundance (family Defluviitaleaceae id.1924)	Graves' disease	Inverse variance weighted (fixed effects)	0.986967	1.30314	0.747504	0.926282	0.05
11	Gut microbiota abundance (family Defluviitaleaceae id.1924)	Graves' disease	Weighted median	0.9044	1.34405	0.608565	0.619098	0.05
11	Gut microbiota abundance (family Defluviitaleaceae id.1924)	Graves' disease	Weighted mode	0.878149	1.68284	0.45824	0.703595	0.05
11	Gut microbiota abundance (family Defluviitaleaceae id.1924)	Graves' disease	MR RAPS	0.986427	1.32107	0.736553	0.92694	0.05
12	Gut microbiota abundance (family Desulfovibrionaceae id.3169)	Graves' disease	Inverse variance weighted (multiplicative random effects)	0.708666	1.05966	0.473933	0.0934059	0.05
12	Gut microbiota abundance (family Desulfovibrionaceae id.3169)	Graves' disease	MR Egger	0.286785	2.05599	0.0400031	0.187075	0.05
12	Gut microbiota abundance (family Desulfovibrionaceae id.3169)	Graves' disease	Inverse variance weighted (fixed effects)	0.708666	1.06387	0.472059	0.0966463	0.05
12	Gut microbiota abundance (family Desulfovibrionaceae id.3169)	Graves' disease	Weighted median	0.674324	1.20839	0.376297	0.185506	0.05
12	Gut microbiota abundance (family Desulfovibrionaceae id.3169)	Graves' disease	Weighted mode	0.513523	1.3511	0.195178	0.213871	0.05
12	Gut microbiota abundance (family Desulfovibrionaceae id.3169)	Graves' disease	MR RAPS	0.698947	1.07336	0.455138	0.101726	0.05
13	Gut microbiota abundance (family Enterobacteriaceae id.3469)	Graves' disease	Inverse variance weighted (multiplicative random effects)	1.2323	2.16912	0.700087	0.469022	0.05
13	Gut microbiota abundance (family Enterobacteriaceae id.3469)	Graves' disease	MR Egger	0.140145	7.26234	0.00270446	0.277562	0.05
13	Gut microbiota abundance (family Enterobacteriaceae id.3469)	Graves' disease	Inverse variance weighted (fixed effects)	1.2323	1.93539	0.784633	0.364438	0.05
13	Gut microbiota abundance (family Enterobacteriaceae id.3469)	Graves' disease	Weighted median	1.88493	3.64136	0.975727	0.0591794	0.05
13	Gut microbiota abundance (family Enterobacteriaceae id.3469)	Graves' disease	Weighted mode	2.20737	6.77446	0.719242	0.215648	0.05
13	Gut microbiota abundance (family Enterobacteriaceae id.3469)	Graves' disease	MR RAPS	1.25017	2.00353	0.780085	0.353457	0.05
14	Gut microbiota abundance (family Erysipelotrichaceae id.2149)	Graves' disease	Inverse variance weighted (multiplicative random effects)	0.963536	1.47408	0.629816	0.864042	0.05
14	Gut microbiota abundance (family Erysipelotrichaceae id.2149)	Graves' disease	MR Egger	0.876103	7.44817	0.103053	0.895317	0.05
14	Gut microbiota abundance (family Erysipelotrichaceae id.2149)	Graves' disease	Inverse variance weighted (fixed effects)	0.963536	1.40328	0.661595	0.846448	0.05
14	Gut microbiota abundance (family Erysipelotrichaceae id.2149)	Graves' disease	Weighted median	0.827027	1.40406	0.487141	0.481878	0.05
14	Gut microbiota abundance (family Erysipelotrichaceae id.2149)	Graves' disease	Weighted mode	0.772802	1.79317	0.333054	0.559571	0.05
14	Gut microbiota abundance (family Erysipelotrichaceae id.2149)	Graves' disease	MR RAPS	0.961364	1.42235	0.649783	0.843708	0.05
15	Gut microbiota abundance (family Family XI id.1936)	Graves' disease	Inverse variance weighted (multiplicative random effects)	0.913307	1.10994	0.751508	0.36202	0.05
15	Gut microbiota abundance (family Family XI id.1936)	Graves' disease	MR Egger	2.58533	11.3518	0.588797	0.179791	0.05
15	Gut microbiota abundance (family Family XI id.1936)	Graves' disease	Inverse variance weighted (fixed effects)	0.913307	1.10737	0.753256	0.356262	0.05
15	Gut microbiota abundance (family Family XI id.1936)	Graves' disease	Weighted median	1.00951	1.30876	0.778685	0.943021	0.05
15	Gut microbiota abundance (family Family XI id.1936)	Graves' disease	Weighted mode	1.01948	1.54103	0.674443	0.929647	0.05
15	Gut microbiota abundance (family Family XI id.1936)	Graves' disease	MR RAPS	0.909889	1.11446	0.742873	0.361419	0.05
16	Gut microbiota abundance (family Family XIII id.1957)	Graves' disease	Inverse variance weighted (multiplicative random effects)	0.813883	1.5515	0.426946	0.531549	0.05
16	Gut microbiota abundance (family Family XIII id.1957)	Graves' disease	MR Egger	0.738618	19.6011	0.0278329	0.83006	0.05
16	Gut microbiota abundance (family Family XIII id.1957)	Graves' disease	Inverse variance weighted (fixed effects)	0.813883	1.33013	0.498001	0.411239	0.05
16	Gut microbiota abundance (family Family XIII id.1957)	Graves' disease	Weighted median	0.862341	1.83083	0.406172	0.699815	0.05
16	Gut microbiota abundance (family Family XIII id.1957)	Graves' disease	Weighted mode	0.946119	2.70629	0.330763	0.921095	0.05
16	Gut microbiota abundance (family Family XIII id.1957)	Graves' disease	MR RAPS	0.802134	1.33643	0.481447	0.397251	0.05
17	Gut microbiota abundance (family Lachnospiraceae id.1987)	Graves' disease	Inverse variance weighted (multiplicative random effects)	1.17127	1.734	0.791164	0.429667	0.05
17	Gut microbiota abundance (family Lachnospiraceae id.1987)	Graves' disease	MR Egger	0.365992	1.44796	0.0925093	0.141599	0.05
17	Gut microbiota abundance (family Lachnospiraceae id.1987)	Graves' disease	Inverse variance weighted (fixed effects)	1.17127	1.65095	0.830961	0.366697	0.05
17	Gut microbiota abundance (family Lachnospiraceae id.1987)	Graves' disease	Weighted median	1.14864	1.8925	0.697153	0.586478	0.05
17	Gut microbiota abundance (family Lachnospiraceae id.1987)	Graves' disease	Weighted mode	0.83406	2.27613	0.305631	0.728081	0.05
17	Gut microbiota abundance (family Lachnospiraceae id.1987)	Graves' disease	MR RAPS	1.18238	1.69322	0.825664	0.360503	0.05
18	Gut microbiota abundance (family Lactobacillaceae id.1836)	Graves' disease	Inverse variance weighted (multiplicative random effects)	1.11002	1.35845	0.907028	0.311064	0.05
18	Gut microbiota abundance (family Lactobacillaceae id.1836)	Graves' disease	MR Egger	0.924235	2.0318	0.420421	0.8209	0.05
18	Gut microbiota abundance (family Lactobacillaceae id.1836)	Graves' disease	Inverse variance weighted (fixed effects)	1.11002	1.44125	0.854921	0.433348	0.05
18	Gut microbiota abundance (family Lactobacillaceae id.1836)	Graves' disease	Weighted median	1.12877	1.60355	0.794567	0.498896	0.05
18	Gut microbiota abundance (family Lactobacillaceae id.1836)	Graves' disease	Weighted mode	1.42794	2.43701	0.836686	0.232765	0.05
18	Gut microbiota abundance (family Lactobacillaceae id.1836)	Graves' disease	MR RAPS	1.11559	1.47199	0.845485	0.439316	0.05
19	Gut microbiota abundance (family Methanobacteriaceae id.121)	Graves' disease	Inverse variance weighted (multiplicative random effects)	0.902174	1.15697	0.70349	0.41728	0.05
19	Gut microbiota abundance (family Methanobacteriaceae id.121)	Graves' disease	MR Egger	1.03727	3.53179	0.30464	0.947021	0.05
19	Gut microbiota abundance (family Methanobacteriaceae id.121)	Graves' disease	Inverse variance weighted (fixed effects)	0.902174	1.11082	0.732716	0.332122	0.05
19	Gut microbiota abundance (family Methanobacteriaceae id.121)	Graves' disease	Weighted median	0.746923	1.02119	0.546315	0.0674642	0.05
19	Gut microbiota abundance (family Methanobacteriaceae id.121)	Graves' disease	Weighted mode	0.718459	1.2405	0.416111	0.269428	0.05
19	Gut microbiota abundance (family Methanobacteriaceae id.121)	Graves' disease	MR RAPS	0.894705	1.11032	0.720962	0.312488	0.05
20	Gut microbiota abundance (family Oxalobacteraceae id.2966)	Graves' disease	Inverse variance weighted (multiplicative random effects)	0.923772	1.11739	0.763705	0.414087	0.05
20	Gut microbiota abundance (family Oxalobacteraceae id.2966)	Graves' disease	MR Egger	1.19516	2.7343	0.522404	0.649986	0.05
20	Gut microbiota abundance (family Oxalobacteraceae id.2966)	Graves' disease	Inverse variance weighted (fixed effects)	0.923772	1.10852	0.769815	0.393982	0.05
20	Gut microbiota abundance (family Oxalobacteraceae id.2966)	Graves' disease	Weighted median	0.994844	1.29881	0.762016	0.969687	0.05
20	Gut microbiota abundance (family Oxalobacteraceae id.2966)	Graves' disease	Weighted mode	1.02139	1.48817	0.701024	0.913911	0.05
20	Gut microbiota abundance (family Oxalobacteraceae id.2966)	Graves' disease	MR RAPS	0.920285	1.11389	0.760331	0.393782	0.05
21	Gut microbiota abundance (family Pasteurellaceae id.3689)	Graves' disease	Inverse variance weighted (multiplicative random effects)	1.17571	1.43834	0.961027	0.115591	0.05
21	Gut microbiota abundance (family Pasteurellaceae id.3689)	Graves' disease	MR Egger	1.5348	2.64451	0.890753	0.114241	0.05
21	Gut microbiota abundance (family Pasteurellaceae id.3689)	Graves' disease	Inverse variance weighted (fixed effects)	1.17571	1.47766	0.935455	0.165165	0.05
21	Gut microbiota abundance (family Pasteurellaceae id.3689)	Graves' disease	Weighted median	1.16175	1.58787	0.849976	0.347008	0.05
21	Gut microbiota abundance (family Pasteurellaceae id.3689)	Graves' disease	Weighted mode	1.16895	1.73685	0.786738	0.454645	0.05
21	Gut microbiota abundance (family Pasteurellaceae id.3689)	Graves' disease	MR RAPS	1.18056	1.50536	0.925839	0.180702	0.05
22	Gut microbiota abundance (family Peptococcaceae id.2024)	Graves' disease	Inverse variance weighted (multiplicative random effects)	1.04901	1.28764	0.854602	0.64729	0.05
22	Gut microbiota abundance (family Peptococcaceae id.2024)	Graves' disease	MR Egger	1.01768	2.81161	0.368354	0.96939	0.05
22	Gut microbiota abundance (family Peptococcaceae id.2024)	Graves' disease	Inverse variance weighted (fixed effects)	1.04901	1.43425	0.767244	0.764326	0.05
22	Gut microbiota abundance (family Peptococcaceae id.2024)	Graves' disease	Weighted median	0.997605	1.47533	0.674571	0.990415	0.05
22	Gut microbiota abundance (family Peptococcaceae id.2024)	Graves' disease	Weighted mode	0.953217	1.62385	0.55955	0.864452	0.05
22	Gut microbiota abundance (family Peptococcaceae id.2024)	Graves' disease	MR RAPS	1.04982	1.46396	0.752842	0.774417	0.05
23	Gut microbiota abundance (family Peptostreptococcaceae id.2042)	Graves' disease	Inverse variance weighted (multiplicative random effects)	1.01414	1.35795	0.757371	0.924919	0.05
23	Gut microbiota abundance (family Peptostreptococcaceae id.2042)	Graves' disease	MR Egger	1.49265	3.15975	0.705117	0.269157	0.05
23	Gut microbiota abundance (family Peptostreptococcaceae id.2042)	Graves' disease	Inverse variance weighted (fixed effects)	1.01414	1.36281	0.754668	0.925825	0.05
23	Gut microbiota abundance (family Peptostreptococcaceae id.2042)	Graves' disease	Weighted median	1.04512	1.56336	0.698676	0.829914	0.05
23	Gut microbiota abundance (family Peptostreptococcaceae id.2042)	Graves' disease	Weighted mode	1.05747	1.77486	0.630048	0.83604	0.05
23	Gut microbiota abundance (family Peptostreptococcaceae id.2042)	Graves' disease	MR RAPS	1.01462	1.38466	0.743467	0.927119	0.05
24	Gut microbiota abundance (family Porphyromonadaceae id.943)	Graves' disease	Inverse variance weighted (multiplicative random effects)	1.1896	1.99592	0.709025	0.510797	0.05
24	Gut microbiota abundance (family Porphyromonadaceae id.943)	Graves' disease	MR Egger	0.211412	2.41784	0.0184856	0.184885	0.05
24	Gut microbiota abundance (family Porphyromonadaceae id.943)	Graves' disease	Inverse variance weighted (fixed effects)	1.1896	1.8979	0.745646	0.466314	0.05
24	Gut microbiota abundance (family Porphyromonadaceae id.943)	Graves' disease	Weighted median	1.22637	2.3797	0.632007	0.546288	0.05
24	Gut microbiota abundance (family Porphyromonadaceae id.943)	Graves' disease	Weighted mode	1.14508	3.34805	0.391634	0.810763	0.05
24	Gut microbiota abundance (family Porphyromonadaceae id.943)	Graves' disease	MR RAPS	1.20147	1.96239	0.735601	0.463394	0.05
25	Gut microbiota abundance (family Prevotellaceae id.960)	Graves' disease	Inverse variance weighted (multiplicative random effects)	1.16825	1.66159	0.821384	0.386916	0.05
25	Gut microbiota abundance (family Prevotellaceae id.960)	Graves' disease	MR Egger	0.62623	2.52162	0.155521	0.485654	0.05
25	Gut microbiota abundance (family Prevotellaceae id.960)	Graves' disease	Inverse variance weighted (fixed effects)	1.16825	1.56635	0.871332	0.298618	0.05
25	Gut microbiota abundance (family Prevotellaceae id.960)	Graves' disease	Weighted median	0.92614	1.44614	0.59312	0.735756	0.05
25	Gut microbiota abundance (family Prevotellaceae id.960)	Graves' disease	Weighted mode	0.714176	1.75975	0.289841	0.475667	0.05
25	Gut microbiota abundance (family Prevotellaceae id.960)	Graves' disease	MR RAPS	1.1814	1.60122	0.871657	0.282567	0.05
26	Gut microbiota abundance (family Rhodospirillaceae id.2717)	Graves' disease	Inverse variance weighted (multiplicative random effects)	1.13792	1.40753	0.919954	0.233674	0.05
26	Gut microbiota abundance (family Rhodospirillaceae id.2717)	Graves' disease	MR Egger	3.52532	10.2169	1.21641	0.0250887	0.05
26	Gut microbiota abundance (family Rhodospirillaceae id.2717)	Graves' disease	Inverse variance weighted (fixed effects)	1.13792	1.44101	0.898578	0.283549	0.05
26	Gut microbiota abundance (family Rhodospirillaceae id.2717)	Graves' disease	Weighted median	1.30121	1.83652	0.921937	0.134217	0.05
26	Gut microbiota abundance (family Rhodospirillaceae id.2717)	Graves' disease	Weighted mode	1.52305	2.76509	0.838923	0.190034	0.05
26	Gut microbiota abundance (family Rhodospirillaceae id.2717)	Graves' disease	MR RAPS	1.14341	1.46645	0.891538	0.291123	0.05
27	Gut microbiota abundance (family Rikenellaceae id.967)	Graves' disease	Inverse variance weighted (multiplicative random effects)	1.17621	1.57463	0.878594	0.275541	0.05
27	Gut microbiota abundance (family Rikenellaceae id.967)	Graves' disease	MR Egger	1.13562	3.2215	0.400321	0.79866	0.05
27	Gut microbiota abundance (family Rikenellaceae id.967)	Graves' disease	Inverse variance weighted (fixed effects)	1.17621	1.6088	0.85993	0.309802	0.05
27	Gut microbiota abundance (family Rikenellaceae id.967)	Graves' disease	Weighted median	1.2942	1.99202	0.84083	0.241167	0.05
27	Gut microbiota abundance (family Rikenellaceae id.967)	Graves' disease	Weighted mode	1.30884	2.46085	0.696124	0.41654	0.05
27	Gut microbiota abundance (family Rikenellaceae id.967)	Graves' disease	MR RAPS	1.18226	1.64731	0.848489	0.322548	0.05
28	Gut microbiota abundance (family Ruminococcaceae id.2050)	Graves' disease	Inverse variance weighted (multiplicative random effects)	0.812783	1.20717	0.547242	0.304376	0.05
28	Gut microbiota abundance (family Ruminococcaceae id.2050)	Graves' disease	MR Egger	1.52032	3.74219	0.617651	0.323502	0.05
28	Gut microbiota abundance (family Ruminococcaceae id.2050)	Graves' disease	Inverse variance weighted (fixed effects)	0.812783	1.16656	0.566295	0.260853	0.05
28	Gut microbiota abundance (family Ruminococcaceae id.2050)	Graves' disease	Weighted median	0.991456	1.67544	0.586704	0.974429	0.05
28	Gut microbiota abundance (family Ruminococcaceae id.2050)	Graves' disease	Weighted mode	1.12028	2.03611	0.616389	0.718062	0.05
28	Gut microbiota abundance (family Ruminococcaceae id.2050)	Graves' disease	MR RAPS	0.804126	1.17765	0.549073	0.262744	0.05
29	Gut microbiota abundance (family Streptococcaceae id.1850)	Graves' disease	Inverse variance weighted (multiplicative random effects)	1.08259	1.89359	0.618928	0.780876	0.05
29	Gut microbiota abundance (family Streptococcaceae id.1850)	Graves' disease	MR Egger	11.2376	77.8151	1.62287	0.0235498	0.05
29	Gut microbiota abundance (family Streptococcaceae id.1850)	Graves' disease	Inverse variance weighted (fixed effects)	1.08259	1.63683	0.716014	0.706749	0.05
29	Gut microbiota abundance (family Streptococcaceae id.1850)	Graves' disease	Weighted median	1.26072	2.33779	0.679877	0.462128	0.05
29	Gut microbiota abundance (family Streptococcaceae id.1850)	Graves' disease	Weighted mode	1.04475	2.6442	0.412787	0.928657	0.05
29	Gut microbiota abundance (family Streptococcaceae id.1850)	Graves' disease	MR RAPS	1.08947	1.66915	0.711112	0.693798	0.05
30	Gut microbiota abundance (family Veillonellaceae id.2172)	Graves' disease	Inverse variance weighted (multiplicative random effects)	0.936421	1.15181	0.761308	0.534003	0.05
30	Gut microbiota abundance (family Veillonellaceae id.2172)	Graves' disease	MR Egger	0.822763	1.43383	0.47212	0.46941	0.05
30	Gut microbiota abundance (family Veillonellaceae id.2172)	Graves' disease	Inverse variance weighted (fixed effects)	0.936421	1.21022	0.724565	0.61569	0.05
30	Gut microbiota abundance (family Veillonellaceae id.2172)	Graves' disease	Weighted median	0.96838	1.38714	0.676039	0.860891	0.05
30	Gut microbiota abundance (family Veillonellaceae id.2172)	Graves' disease	Weighted mode	1.15902	1.87668	0.715803	0.556295	0.05
30	Gut microbiota abundance (family Veillonellaceae id.2172)	Graves' disease	MR RAPS	0.933842	1.22511	0.711825	0.621179	0.05
31	Gut microbiota abundance (family Verrucomicrobiaceae id.4036)	Graves' disease	Inverse variance weighted (multiplicative random effects)	0.717796	1.06955	0.481725	0.103201	0.05
31	Gut microbiota abundance (family Verrucomicrobiaceae id.4036)	Graves' disease	MR Egger	0.388221	1.81889	0.0828613	0.205379	0.05
31	Gut microbiota abundance (family Verrucomicrobiaceae id.4036)	Graves' disease	Inverse variance weighted (fixed effects)	0.717796	0.982833	0.524231	0.0386398	0.05
31	Gut microbiota abundance (family Verrucomicrobiaceae id.4036)	Graves' disease	Weighted median	0.746026	1.20555	0.461661	0.231474	0.05
31	Gut microbiota abundance (family Verrucomicrobiaceae id.4036)	Graves' disease	Weighted mode	0.442503	1.20088	0.163054	0.140544	0.05
31	Gut microbiota abundance (family Verrucomicrobiaceae id.4036)	Graves' disease	MR RAPS	0.700496	0.972135	0.50476	0.033252	0.05
32	Gut microbiota abundance (family Victivallaceae id.2255)	Graves' disease	Inverse variance weighted (multiplicative random effects)	0.986522	1.18593	0.820642	0.885129	0.05
32	Gut microbiota abundance (family Victivallaceae id.2255)	Graves' disease	MR Egger	0.834631	2.30834	0.301779	0.701383	0.05
32	Gut microbiota abundance (family Victivallaceae id.2255)	Graves' disease	Inverse variance weighted (fixed effects)	0.986522	1.17981	0.824903	0.881828	0.05
32	Gut microbiota abundance (family Victivallaceae id.2255)	Graves' disease	Weighted median	1.17071	1.50702	0.909459	0.221191	0.05
32	Gut microbiota abundance (family Victivallaceae id.2255)	Graves' disease	Weighted mode	1.22314	1.73153	0.864013	0.282537	0.05
32	Gut microbiota abundance (family Victivallaceae id.2255)	Graves' disease	MR RAPS	0.985931	1.1893	0.817337	0.882279	0.05
33	Gut microbiota abundance (genus Actinomyces id.423)	Graves' disease	Inverse variance weighted (multiplicative random effects)	1.15796	1.54983	0.865175	0.324044	0.05
33	Gut microbiota abundance (genus Actinomyces id.423)	Graves' disease	MR Egger	1.56405	3.97678	0.615134	0.293703	0.05
33	Gut microbiota abundance (genus Actinomyces id.423)	Graves' disease	Inverse variance weighted (fixed effects)	1.15796	1.57126	0.853379	0.346282	0.05
33	Gut microbiota abundance (genus Actinomyces id.423)	Graves' disease	Weighted median	1.1443	1.77918	0.735966	0.549452	0.05
33	Gut microbiota abundance (genus Actinomyces id.423)	Graves' disease	Weighted mode	1.13376	1.95543	0.657349	0.667554	0.05
33	Gut microbiota abundance (genus Actinomyces id.423)	Graves' disease	MR RAPS	1.16422	1.60796	0.842945	0.356035	0.05
34	Gut microbiota abundance (genus Adlercreutzia id.812)	Graves' disease	Inverse variance weighted (multiplicative random effects)	0.875405	1.12291	0.682453	0.294878	0.05
34	Gut microbiota abundance (genus Adlercreutzia id.812)	Graves' disease	MR Egger	1.05224	6.08459	0.18197	0.947522	0.05
34	Gut microbiota abundance (genus Adlercreutzia id.812)	Graves' disease	Inverse variance weighted (fixed effects)	0.875405	1.21191	0.632335	0.422639	0.05
34	Gut microbiota abundance (genus Adlercreutzia id.812)	Graves' disease	Weighted median	0.82573	1.2447	0.547787	0.360427	0.05
34	Gut microbiota abundance (genus Adlercreutzia id.812)	Graves' disease	Weighted mode	0.707461	1.39923	0.357696	0.353068	0.05
34	Gut microbiota abundance (genus Adlercreutzia id.812)	Graves' disease	MR RAPS	0.87259	1.23402	0.617019	0.440834	0.05
35	Gut microbiota abundance (genus Akkermansia id.4037)	Graves' disease	Inverse variance weighted (multiplicative random effects)	0.718364	1.07047	0.482073	0.104083	0.05
35	Gut microbiota abundance (genus Akkermansia id.4037)	Graves' disease	MR Egger	0.3915	1.83732	0.0834216	0.209533	0.05
35	Gut microbiota abundance (genus Akkermansia id.4037)	Graves' disease	Inverse variance weighted (fixed effects)	0.718364	0.983497	0.524706	0.039034	0.05
35	Gut microbiota abundance (genus Akkermansia id.4037)	Graves' disease	Weighted median	0.748085	1.21215	0.461686	0.238524	0.05
35	Gut microbiota abundance (genus Akkermansia id.4037)	Graves' disease	Weighted mode	0.441876	1.28704	0.151708	0.16518	0.05
35	Gut microbiota abundance (genus Akkermansia id.4037)	Graves' disease	MR RAPS	0.701073	0.97278	0.505256	0.0335749	0.05
36	Gut microbiota abundance (genus Alistipes id.968)	Graves' disease	Inverse variance weighted (multiplicative random effects)	1.02645	1.40951	0.747492	0.871827	0.05
36	Gut microbiota abundance (genus Alistipes id.968)	Graves' disease	MR Egger	0.299235	2.64965	0.0337937	0.251324	0.05
36	Gut microbiota abundance (genus Alistipes id.968)	Graves' disease	Inverse variance weighted (fixed effects)	1.02645	1.5432	0.682736	0.900141	0.05
36	Gut microbiota abundance (genus Alistipes id.968)	Graves' disease	Weighted median	0.958057	1.64072	0.559433	0.875948	0.05
36	Gut microbiota abundance (genus Alistipes id.968)	Graves' disease	Weighted mode	0.770891	1.8528	0.320744	0.572563	0.05
36	Gut microbiota abundance (genus Alistipes id.968)	Graves' disease	MR RAPS	1.02717	1.58579	0.665328	0.903711	0.05
37	Gut microbiota abundance (genus Allisonella id.2174)	Graves' disease	Inverse variance weighted (multiplicative random effects)	1.0226	1.31122	0.797511	0.86013	0.05
37	Gut microbiota abundance (genus Allisonella id.2174)	Graves' disease	MR Egger	1.18976	10.6145	0.133358	0.857272	0.05
37	Gut microbiota abundance (genus Allisonella id.2174)	Graves' disease	Inverse variance weighted (fixed effects)	1.0226	1.23936	0.843751	0.819748	0.05
37	Gut microbiota abundance (genus Allisonella id.2174)	Graves' disease	Weighted median	1.13028	1.48757	0.858803	0.382201	0.05
37	Gut microbiota abundance (genus Allisonella id.2174)	Graves' disease	Weighted mode	1.15121	1.72138	0.769893	0.514779	0.05
37	Gut microbiota abundance (genus Allisonella id.2174)	Graves' disease	MR RAPS	1.02416	1.24961	0.839394	0.814035	0.05
38	Gut microbiota abundance (genus Alloprevotella id.961)	Graves' disease	Inverse variance weighted (multiplicative random effects)	1.05079	1.16681	0.946302	0.353869	0.05
38	Gut microbiota abundance (genus Alloprevotella id.961)	Graves' disease	MR Egger	0.613393	12.4351	0.0302572	0.682636	0.05
38	Gut microbiota abundance (genus Alloprevotella id.961)	Graves' disease	Inverse variance weighted (fixed effects)	1.05079	1.34213	0.822693	0.691518	0.05
38	Gut microbiota abundance (genus Alloprevotella id.961)	Graves' disease	Weighted median	1.11037	1.49489	0.824757	0.490148	0.05
38	Gut microbiota abundance (genus Alloprevotella id.961)	Graves' disease	Weighted mode	1.14941	1.69228	0.780686	0.519394	0.05
38	Gut microbiota abundance (genus Alloprevotella id.961)	Graves' disease	MR RAPS	1.05119	1.36838	0.807522	0.710616	0.05
39	Gut microbiota abundance (genus Anaerofilum id.2053)	Graves' disease	Inverse variance weighted (multiplicative random effects)	1.0208	1.38545	0.752125	0.894908	0.05
39	Gut microbiota abundance (genus Anaerofilum id.2053)	Graves' disease	MR Egger	0.267113	1.53816	0.046386	0.125623	0.05
39	Gut microbiota abundance (genus Anaerofilum id.2053)	Graves' disease	Inverse variance weighted (fixed effects)	1.0208	1.28583	0.810395	0.861236	0.05
39	Gut microbiota abundance (genus Anaerofilum id.2053)	Graves' disease	Weighted median	0.940325	1.32735	0.666149	0.726447	0.05
39	Gut microbiota abundance (genus Anaerofilum id.2053)	Graves' disease	Weighted mode	0.845201	1.35884	0.525717	0.507185	0.05
39	Gut microbiota abundance (genus Anaerofilum id.2053)	Graves' disease	MR RAPS	1.02245	1.2969	0.806082	0.854774	0.05
40	Gut microbiota abundance (genus Anaerostipes id.1991)	Graves' disease	Inverse variance weighted (multiplicative random effects)	0.828518	1.2262	0.559812	0.346966	0.05
40	Gut microbiota abundance (genus Anaerostipes id.1991)	Graves' disease	MR Egger	2.76285	13.5382	0.563837	0.189612	0.05
40	Gut microbiota abundance (genus Anaerostipes id.1991)	Graves' disease	Inverse variance weighted (fixed effects)	0.828518	1.2165	0.564278	0.337081	0.05
40	Gut microbiota abundance (genus Anaerostipes id.1991)	Graves' disease	Weighted median	0.754582	1.28259	0.44394	0.298141	0.05
40	Gut microbiota abundance (genus Anaerostipes id.1991)	Graves' disease	Weighted mode	0.723796	1.74085	0.300934	0.485412	0.05
40	Gut microbiota abundance (genus Anaerostipes id.1991)	Graves' disease	MR RAPS	0.821056	1.2296	0.548254	0.338624	0.05
41	Gut microbiota abundance (genus Anaerotruncus id.2054)	Graves' disease	Inverse variance weighted (multiplicative random effects)	0.893364	1.12958	0.706545	0.346169	0.05
41	Gut microbiota abundance (genus Anaerotruncus id.2054)	Graves' disease	MR Egger	1.16017	3.704	0.363388	0.78393	0.05
41	Gut microbiota abundance (genus Anaerotruncus id.2054)	Graves' disease	Inverse variance weighted (fixed effects)	0.893364	1.28373	0.621702	0.542107	0.05
41	Gut microbiota abundance (genus Anaerotruncus id.2054)	Graves' disease	Weighted median	0.896042	1.41457	0.567588	0.637498	0.05
41	Gut microbiota abundance (genus Anaerotruncus id.2054)	Graves' disease	Weighted mode	0.95858	1.85923	0.494224	0.902657	0.05
41	Gut microbiota abundance (genus Anaerotruncus id.2054)	Graves' disease	MR RAPS	0.891649	1.31497	0.604605	0.562871	0.05
42	Gut microbiota abundance (genus Bacteroides id.918)	Graves' disease	Inverse variance weighted (multiplicative random effects)	0.554965	0.705517	0.436541	1.52105e-06	0.05
42	Gut microbiota abundance (genus Bacteroides id.918)	Graves' disease	MR Egger	1.24449	20.8533	0.074269	0.860461	0.05
42	Gut microbiota abundance (genus Bacteroides id.918)	Graves' disease	Inverse variance weighted (fixed effects)	0.554965	0.86276	0.356978	0.00890339	0.05
42	Gut microbiota abundance (genus Bacteroides id.918)	Graves' disease	Weighted median	0.597288	1.0292	0.346631	0.0634083	0.05
42	Gut microbiota abundance (genus Bacteroides id.918)	Graves' disease	Weighted mode	0.589394	1.30911	0.265361	0.235269	0.05
42	Gut microbiota abundance (genus Bacteroides id.918)	Graves' disease	MR RAPS	0.551195	0.890099	0.341329	0.0148449	0.05
43	Gut microbiota abundance (genus Barnesiella id.944)	Graves' disease	Inverse variance weighted (multiplicative random effects)	1.15728	1.6072	0.83331	0.383346	0.05
43	Gut microbiota abundance (genus Barnesiella id.944)	Graves' disease	MR Egger	0.704725	3.35069	0.148219	0.631964	0.05
43	Gut microbiota abundance (genus Barnesiella id.944)	Graves' disease	Inverse variance weighted (fixed effects)	1.15728	1.6258	0.823777	0.399652	0.05
43	Gut microbiota abundance (genus Barnesiella id.944)	Graves' disease	Weighted median	1.36434	2.15755	0.862753	0.183963	0.05
43	Gut microbiota abundance (genus Barnesiella id.944)	Graves' disease	Weighted mode	1.47234	3.05828	0.708828	0.321877	0.05
43	Gut microbiota abundance (genus Barnesiella id.944)	Graves' disease	MR RAPS	1.1646	1.66525	0.814469	0.403612	0.05
44	Gut microbiota abundance (genus Bifidobacterium id.436)	Graves' disease	Inverse variance weighted (multiplicative random effects)	1.22712	1.63891	0.9188	0.165636	0.05
44	Gut microbiota abundance (genus Bifidobacterium id.436)	Graves' disease	MR Egger	1.79927	4.01178	0.806964	0.137079	0.05
44	Gut microbiota abundance (genus Bifidobacterium id.436)	Graves' disease	Inverse variance weighted (fixed effects)	1.22712	1.65016	0.912531	0.175635	0.05
44	Gut microbiota abundance (genus Bifidobacterium id.436)	Graves' disease	Weighted median	1.33981	2.00342	0.896019	0.154123	0.05
44	Gut microbiota abundance (genus Bifidobacterium id.436)	Graves' disease	Weighted mode	1.37599	2.1191	0.893474	0.178031	0.05
44	Gut microbiota abundance (genus Bifidobacterium id.436)	Graves' disease	MR RAPS	1.23376	1.68198	0.904981	0.183994	0.05
45	Gut microbiota abundance (genus Bilophila id.3170)	Graves' disease	Inverse variance weighted (multiplicative random effects)	1.49137	2.0587	1.08039	0.0150955	0.05
45	Gut microbiota abundance (genus Bilophila id.3170)	Graves' disease	MR Egger	2.97065	17.6447	0.500139	0.209962	0.05
45	Gut microbiota abundance (genus Bilophila id.3170)	Graves' disease	Inverse variance weighted (fixed effects)	1.49137	2.06494	1.07712	0.016063	0.05
45	Gut microbiota abundance (genus Bilophila id.3170)	Graves' disease	Weighted median	1.89425	2.98936	1.20032	0.00606187	0.05
45	Gut microbiota abundance (genus Bilophila id.3170)	Graves' disease	Weighted mode	1.98574	4.14974	0.950224	0.0931027	0.05
45	Gut microbiota abundance (genus Bilophila id.3170)	Graves' disease	MR RAPS	1.51817	2.14751	1.07327	0.0182945	0.05
46	Gut microbiota abundance (genus Blautia id.1992)	Graves' disease	Inverse variance weighted (multiplicative random effects)	1.39409	1.81963	1.06807	0.0145054	0.05
46	Gut microbiota abundance (genus Blautia id.1992)	Graves' disease	Inverse variance weighted (fixed effects)	1.39409	3.56528	0.545114	0.487999	0.05
46	Gut microbiota abundance (genus Blautia id.1992)	Graves' disease	MR RAPS	1.39525	3.86684	0.503438	0.521901	0.05
47	Gut microbiota abundance (genus Butyricicoccus id.2055)	Graves' disease	Inverse variance weighted (multiplicative random effects)	1.00945	1.35502	0.752004	0.950088	0.05
47	Gut microbiota abundance (genus Butyricicoccus id.2055)	Graves' disease	MR Egger	0.977059	2.4961	0.382455	0.955241	0.05
47	Gut microbiota abundance (genus Butyricicoccus id.2055)	Graves' disease	Inverse variance weighted (fixed effects)	1.00945	1.50205	0.678395	0.963014	0.05
47	Gut microbiota abundance (genus Butyricicoccus id.2055)	Graves' disease	Weighted median	0.946424	1.56618	0.571913	0.830338	0.05
47	Gut microbiota abundance (genus Butyricicoccus id.2055)	Graves' disease	Weighted mode	0.950861	1.8133	0.498613	0.882725	0.05
47	Gut microbiota abundance (genus Butyricicoccus id.2055)	Graves' disease	MR RAPS	1.00961	1.54386	0.660236	0.9648	0.05
48	Gut microbiota abundance (genus Butyricimonas id.945)	Graves' disease	Inverse variance weighted (multiplicative random effects)	0.735723	0.966286	0.560174	0.0273436	0.05
48	Gut microbiota abundance (genus Butyricimonas id.945)	Graves' disease	MR Egger	0.332456	1.08401	0.101962	0.0672385	0.05
48	Gut microbiota abundance (genus Butyricimonas id.945)	Graves' disease	Inverse variance weighted (fixed effects)	0.735723	0.993177	0.545007	0.0449927	0.05
48	Gut microbiota abundance (genus Butyricimonas id.945)	Graves' disease	Weighted median	0.684084	1.01514	0.460993	0.0593763	0.05
48	Gut microbiota abundance (genus Butyricimonas id.945)	Graves' disease	Weighted mode	0.647099	1.22801	0.340988	0.207728	0.05
48	Gut microbiota abundance (genus Butyricimonas id.945)	Graves' disease	MR RAPS	0.727405	0.999737	0.529258	0.0498067	0.05
49	Gut microbiota abundance (genus Butyrivibrio id.1993)	Graves' disease	Inverse variance weighted (multiplicative random effects)	0.933945	1.04722	0.832922	0.241991	0.05
49	Gut microbiota abundance (genus Butyrivibrio id.1993)	Graves' disease	MR Egger	1.27317	2.53618	0.639134	0.465665	0.05
49	Gut microbiota abundance (genus Butyrivibrio id.1993)	Graves' disease	Inverse variance weighted (fixed effects)	0.933945	1.08108	0.806837	0.359899	0.05
49	Gut microbiota abundance (genus Butyrivibrio id.1993)	Graves' disease	Weighted median	0.877686	1.06363	0.724248	0.183267	0.05
49	Gut microbiota abundance (genus Butyrivibrio id.1993)	Graves' disease	Weighted mode	0.810564	1.1394	0.576634	0.246733	0.05
49	Gut microbiota abundance (genus Butyrivibrio id.1993)	Graves' disease	MR RAPS	0.932163	1.08882	0.798048	0.375432	0.05
50	Gut microbiota abundance (genus Candidatus Soleaferrea id.11350)	Graves' disease	Inverse variance weighted (multiplicative random effects)	0.930264	1.22198	0.708186	0.603455	0.05
50	Gut microbiota abundance (genus Candidatus Soleaferrea id.11350)	Graves' disease	MR Egger	0.520269	16.5136	0.0163913	0.676116	0.05
50	Gut microbiota abundance (genus Candidatus Soleaferrea id.11350)	Graves' disease	Inverse variance weighted (fixed effects)	0.930264	1.20167	0.720155	0.579958	0.05
50	Gut microbiota abundance (genus Candidatus Soleaferrea id.11350)	Graves' disease	Weighted median	0.866624	1.22175	0.614724	0.413942	0.05
50	Gut microbiota abundance (genus Candidatus Soleaferrea id.11350)	Graves' disease	Weighted mode	0.837309	1.37226	0.510899	0.50113	0.05
50	Gut microbiota abundance (genus Candidatus Soleaferrea id.11350)	Graves' disease	MR RAPS	0.927036	1.21364	0.708113	0.581475	0.05
51	Gut microbiota abundance (genus Catenibacterium id.2153)	Graves' disease	Inverse variance weighted (multiplicative random effects)	1.39614	1.80347	1.08081	0.0106196	0.05
51	Gut microbiota abundance (genus Catenibacterium id.2153)	Graves' disease	MR Egger	15.0422	5392.71	0.0419579	0.280126	0.05
51	Gut microbiota abundance (genus Catenibacterium id.2153)	Graves' disease	Inverse variance weighted (fixed effects)	1.39614	1.86435	1.04552	0.0237165	0.05
51	Gut microbiota abundance (genus Catenibacterium id.2153)	Graves' disease	Weighted median	1.37791	1.96436	0.966537	0.0764156	0.05
51	Gut microbiota abundance (genus Catenibacterium id.2153)	Graves' disease	Weighted mode	1.37055	2.29756	0.81757	0.317656	0.05
51	Gut microbiota abundance (genus Catenibacterium id.2153)	Graves' disease	MR RAPS	1.40951	1.93464	1.02693	0.033632	0.05
52	Gut microbiota abundance (genus Christensenellaceae R 7group id.11283)	Graves' disease	Inverse variance weighted (multiplicative random effects)	1.19626	2.25875	0.633549	0.580553	0.05
52	Gut microbiota abundance (genus Christensenellaceae R 7group id.11283)	Graves' disease	MR Egger	0.255697	3.4579	0.0189077	0.256297	0.05
52	Gut microbiota abundance (genus Christensenellaceae R 7group id.11283)	Graves' disease	Inverse variance weighted (fixed effects)	1.19626	1.94378	0.736208	0.469358	0.05
52	Gut microbiota abundance (genus Christensenellaceae R 7group id.11283)	Graves' disease	Weighted median	1.66103	3.31336	0.832696	0.149776	0.05
52	Gut microbiota abundance (genus Christensenellaceae R 7group id.11283)	Graves' disease	Weighted mode	1.78374	4.22117	0.753753	0.235971	0.05
52	Gut microbiota abundance (genus Christensenellaceae R 7group id.11283)	Graves' disease	MR RAPS	1.21097	2.01012	0.729534	0.459089	0.05
53	Gut microbiota abundance (genus Clostridium innocuum group id.14397)	Graves' disease	Inverse variance weighted (multiplicative random effects)	1.00434	1.34146	0.751936	0.976614	0.05
53	Gut microbiota abundance (genus Clostridium innocuum group id.14397)	Graves' disease	MR Egger	1.4359	9.23203	0.223331	0.661901	0.05
53	Gut microbiota abundance (genus Clostridium innocuum group id.14397)	Graves' disease	Inverse variance weighted (fixed effects)	1.00434	1.24647	0.809244	0.968665	0.05
53	Gut microbiota abundance (genus Clostridium innocuum group id.14397)	Graves' disease	Weighted median	1.08053	1.47787	0.790017	0.627845	0.05
53	Gut microbiota abundance (genus Clostridium innocuum group id.14397)	Graves' disease	Weighted mode	1.19677	1.86302	0.768787	0.452439	0.05
53	Gut microbiota abundance (genus Clostridium innocuum group id.14397)	Graves' disease	MR RAPS	1.00467	1.25699	0.803007	0.96746	0.05
54	Gut microbiota abundance (genus Clostridium sensustricto1 id.1873)	Graves' disease	Inverse variance weighted (multiplicative random effects)	0.931143	1.25849	0.688944	0.642532	0.05
54	Gut microbiota abundance (genus Clostridium sensustricto1 id.1873)	Graves' disease	MR Egger	0.66489	2.65439	0.166546	0.490732	0.05
54	Gut microbiota abundance (genus Clostridium sensustricto1 id.1873)	Graves' disease	Inverse variance weighted (fixed effects)	0.931143	1.37414	0.630958	0.71937	0.05
54	Gut microbiota abundance (genus Clostridium sensustricto1 id.1873)	Graves' disease	Weighted median	0.826196	1.36982	0.498312	0.459226	0.05
54	Gut microbiota abundance (genus Clostridium sensustricto1 id.1873)	Graves' disease	Weighted mode	0.799873	1.53313	0.417313	0.530966	0.05
54	Gut microbiota abundance (genus Clostridium sensustricto1 id.1873)	Graves' disease	MR RAPS	0.929712	1.40887	0.613517	0.731109	0.05
55	Gut microbiota abundance (genus Collinsella id.815)	Graves' disease	Inverse variance weighted (multiplicative random effects)	1.74302	2.51382	1.20856	0.00294014	0.05
55	Gut microbiota abundance (genus Collinsella id.815)	Graves' disease	MR Egger	1.4485	9.32459	0.225012	0.66025	0.05
55	Gut microbiota abundance (genus Collinsella id.815)	Graves' disease	Inverse variance weighted (fixed effects)	1.74302	2.66405	1.14041	0.0102577	0.05
55	Gut microbiota abundance (genus Collinsella id.815)	Graves' disease	Weighted median	1.5047	2.66554	0.849408	0.16135	0.05
55	Gut microbiota abundance (genus Collinsella id.815)	Graves' disease	Weighted mode	1.22503	3.08531	0.486402	0.678068	0.05
55	Gut microbiota abundance (genus Collinsella id.815)	Graves' disease	MR RAPS	1.77427	2.80501	1.12229	0.0141397	0.05
56	Gut microbiota abundance (genus Coprobacter id.949)	Graves' disease	Inverse variance weighted (multiplicative random effects)	0.887636	1.05145	0.749348	0.167763	0.05
56	Gut microbiota abundance (genus Coprobacter id.949)	Graves' disease	MR Egger	1.16233	3.43353	0.393476	0.764032	0.05
56	Gut microbiota abundance (genus Coprobacter id.949)	Graves' disease	Inverse variance weighted (fixed effects)	0.887636	1.13297	0.695425	0.338416	0.05
56	Gut microbiota abundance (genus Coprobacter id.949)	Graves' disease	Weighted median	0.914113	1.24929	0.668864	0.573121	0.05
56	Gut microbiota abundance (genus Coprobacter id.949)	Graves' disease	Weighted mode	0.976951	1.58242	0.603148	0.926369	0.05
56	Gut microbiota abundance (genus Coprobacter id.949)	Graves' disease	MR RAPS	0.885419	1.1487	0.682483	0.359539	0.05
57	Gut microbiota abundance (genus Coprococcus1 id.11301)	Graves' disease	Inverse variance weighted (multiplicative random effects)	0.923319	1.22834	0.69404	0.583821	0.05
57	Gut microbiota abundance (genus Coprococcus1 id.11301)	Graves' disease	MR Egger	0.983095	2.6083	0.370538	0.969793	0.05
57	Gut microbiota abundance (genus Coprococcus1 id.11301)	Graves' disease	Inverse variance weighted (fixed effects)	0.923319	1.3092	0.651175	0.654296	0.05
57	Gut microbiota abundance (genus Coprococcus1 id.11301)	Graves' disease	Weighted median	0.934804	1.50751	0.579671	0.782153	0.05
57	Gut microbiota abundance (genus Coprococcus1 id.11301)	Graves' disease	Weighted mode	0.967779	1.81265	0.516701	0.920546	0.05
57	Gut microbiota abundance (genus Coprococcus1 id.11301)	Graves' disease	MR RAPS	0.921533	1.3357	0.635788	0.666098	0.05
58	Gut microbiota abundance (genus Coprococcus2 id.11302)	Graves' disease	Inverse variance weighted (multiplicative random effects)	0.839443	1.07062	0.65818	0.158494	0.05
58	Gut microbiota abundance (genus Coprococcus2 id.11302)	Graves' disease	MR Egger	0.731322	27.6848	0.0193186	0.845384	0.05
58	Gut microbiota abundance (genus Coprococcus2 id.11302)	Graves' disease	Inverse variance weighted (fixed effects)	0.839443	1.22983	0.572978	0.369052	0.05
58	Gut microbiota abundance (genus Coprococcus2 id.11302)	Graves' disease	Weighted median	0.869163	1.40075	0.539313	0.564682	0.05
58	Gut microbiota abundance (genus Coprococcus2 id.11302)	Graves' disease	Weighted mode	0.879288	1.84561	0.418911	0.743786	0.05
58	Gut microbiota abundance (genus Coprococcus2 id.11302)	Graves' disease	MR RAPS	0.83693	1.26013	0.555858	0.393879	0.05
59	Gut microbiota abundance (genus Coprococcus3 id.11303)	Graves' disease	Inverse variance weighted (multiplicative random effects)	1.09526	1.48658	0.806949	0.559356	0.05
59	Gut microbiota abundance (genus Coprococcus3 id.11303)	Graves' disease	MR Egger	4.09043	84.8195	0.197262	0.314045	0.05
59	Gut microbiota abundance (genus Coprococcus3 id.11303)	Graves' disease	Inverse variance weighted (fixed effects)	1.09526	1.73194	0.692628	0.697144	0.05
59	Gut microbiota abundance (genus Coprococcus3 id.11303)	Graves' disease	Weighted median	0.99449	1.7216	0.57447	0.984255	0.05
59	Gut microbiota abundance (genus Coprococcus3 id.11303)	Graves' disease	Weighted mode	0.999522	2.29165	0.43595	0.999131	0.05
59	Gut microbiota abundance (genus Coprococcus3 id.11303)	Graves' disease	MR RAPS	1.097	1.78938	0.672526	0.710751	0.05
60	Gut microbiota abundance (genus Defluviitaleaceae UCG011 id.11287)	Graves' disease	Inverse variance weighted (multiplicative random effects)	0.925389	1.24218	0.689386	0.605704	0.05
60	Gut microbiota abundance (genus Defluviitaleaceae UCG011 id.11287)	Graves' disease	MR Egger	1.8288	6.84371	0.488701	0.326537	0.05
60	Gut microbiota abundance (genus Defluviitaleaceae UCG011 id.11287)	Graves' disease	Inverse variance weighted (fixed effects)	0.925389	1.26275	0.678158	0.624881	0.05
60	Gut microbiota abundance (genus Defluviitaleaceae UCG011 id.11287)	Graves' disease	Weighted median	0.91112	1.38858	0.597832	0.665036	0.05
60	Gut microbiota abundance (genus Defluviitaleaceae UCG011 id.11287)	Graves' disease	Weighted mode	0.891906	1.75871	0.452319	0.749713	0.05
60	Gut microbiota abundance (genus Defluviitaleaceae UCG011 id.11287)	Graves' disease	MR RAPS	0.922436	1.27871	0.665427	0.628005	0.05
61	Gut microbiota abundance (genus Desulfovibrio id.3173)	Graves' disease	Inverse variance weighted (multiplicative random effects)	1.18478	1.85579	0.756388	0.458964	0.05
61	Gut microbiota abundance (genus Desulfovibrio id.3173)	Graves' disease	MR Egger	0.71394	3.59879	0.141634	0.645614	0.05
61	Gut microbiota abundance (genus Desulfovibrio id.3173)	Graves' disease	Inverse variance weighted (fixed effects)	1.18478	1.63033	0.86099	0.297858	0.05
61	Gut microbiota abundance (genus Desulfovibrio id.3173)	Graves' disease	Weighted median	1.0618	1.70771	0.660198	0.80463	0.05
61	Gut microbiota abundance (genus Desulfovibrio id.3173)	Graves' disease	Weighted mode	1.05179	1.93229	0.572511	0.874781	0.05
61	Gut microbiota abundance (genus Desulfovibrio id.3173)	Graves' disease	MR RAPS	1.20245	1.67678	0.862294	0.277174	0.05
62	Gut microbiota abundance (genus Dialister id.2183)	Graves' disease	Inverse variance weighted (multiplicative random effects)	1.16683	1.65057	0.824857	0.383264	0.05
62	Gut microbiota abundance (genus Dialister id.2183)	Graves' disease	MR Egger	1.08282	5.93384	0.197596	0.919278	0.05
62	Gut microbiota abundance (genus Dialister id.2183)	Graves' disease	Inverse variance weighted (fixed effects)	1.16683	1.61774	0.841596	0.354701	0.05
62	Gut microbiota abundance (genus Dialister id.2183)	Graves' disease	Weighted median	1.07658	1.75789	0.659328	0.768019	0.05
62	Gut microbiota abundance (genus Dialister id.2183)	Graves' disease	Weighted mode	1.02285	2.27557	0.459759	0.956935	0.05
62	Gut microbiota abundance (genus Dialister id.2183)	Graves' disease	MR RAPS	1.17732	1.6596	0.835191	0.351391	0.05
63	Gut microbiota abundance (genus Dorea id.1997)	Graves' disease	Inverse variance weighted (multiplicative random effects)	0.992512	1.55936	0.631718	0.973986	0.05
63	Gut microbiota abundance (genus Dorea id.1997)	Graves' disease	MR Egger	0.67165	3.02786	0.148987	0.566436	0.05
63	Gut microbiota abundance (genus Dorea id.1997)	Graves' disease	Inverse variance weighted (fixed effects)	0.992512	1.50874	0.652917	0.971937	0.05
63	Gut microbiota abundance (genus Dorea id.1997)	Graves' disease	Weighted median	1.3246	2.36373	0.74229	0.341402	0.05
63	Gut microbiota abundance (genus Dorea id.1997)	Graves' disease	Weighted mode	1.36268	2.99754	0.619475	0.461383	0.05
63	Gut microbiota abundance (genus Dorea id.1997)	Graves' disease	MR RAPS	0.992156	1.54129	0.638667	0.972046	0.05
64	Gut microbiota abundance (genus Eggerthella id.819)	Graves' disease	Inverse variance weighted (multiplicative random effects)	0.997603	1.25207	0.794852	0.983482	0.05
64	Gut microbiota abundance (genus Eggerthella id.819)	Graves' disease	MR Egger	1.07527	3.90328	0.296212	0.900376	0.05
64	Gut microbiota abundance (genus Eggerthella id.819)	Graves' disease	Inverse variance weighted (fixed effects)	0.997603	1.26687	0.785565	0.984295	0.05
64	Gut microbiota abundance (genus Eggerthella id.819)	Graves' disease	Weighted median	0.929905	1.28229	0.674358	0.657559	0.05
64	Gut microbiota abundance (genus Eggerthella id.819)	Graves' disease	Weighted mode	0.831638	1.33508	0.51804	0.467151	0.05
64	Gut microbiota abundance (genus Eggerthella id.819)	Graves' disease	MR RAPS	0.997507	1.28343	0.775282	0.984512	0.05
65	Gut microbiota abundance (genus Eisenbergiella id.11304)	Graves' disease	Inverse variance weighted (multiplicative random effects)	1.06017	1.37303	0.8186	0.657859	0.05
65	Gut microbiota abundance (genus Eisenbergiella id.11304)	Graves' disease	MR Egger	0.792414	7.75868	0.0809314	0.825322	0.05
65	Gut microbiota abundance (genus Eisenbergiella id.11304)	Graves' disease	Inverse variance weighted (fixed effects)	1.06017	1.3256	0.847888	0.608269	0.05
65	Gut microbiota abundance (genus Eisenbergiella id.11304)	Graves' disease	Weighted median	0.941282	1.29955	0.681783	0.713077	0.05
65	Gut microbiota abundance (genus Eisenbergiella id.11304)	Graves' disease	Weighted mode	0.899892	1.48068	0.546915	0.68679	0.05
65	Gut microbiota abundance (genus Eisenbergiella id.11304)	Graves' disease	MR RAPS	1.06394	1.34375	0.842397	0.602851	0.05
66	Gut microbiota abundance (genus Enterorhabdus id.820)	Graves' disease	Inverse variance weighted (multiplicative random effects)	0.847955	1.27531	0.563806	0.42832	0.05
66	Gut microbiota abundance (genus Enterorhabdus id.820)	Graves' disease	MR Egger	0.561477	2.42265	0.130129	0.36759	0.05
66	Gut microbiota abundance (genus Enterorhabdus id.820)	Graves' disease	Inverse variance weighted (fixed effects)	0.847955	1.20833	0.59506	0.361385	0.05
66	Gut microbiota abundance (genus Enterorhabdus id.820)	Graves' disease	Weighted median	0.984627	1.59999	0.605934	0.950128	0.05
66	Gut microbiota abundance (genus Enterorhabdus id.820)	Graves' disease	Weighted mode	1.04266	1.80896	0.600973	0.887677	0.05
66	Gut microbiota abundance (genus Enterorhabdus id.820)	Graves' disease	MR RAPS	0.842035	1.22544	0.578585	0.369148	0.05
67	Gut microbiota abundance (genus Erysipelatoclostridium id.11381)	Graves' disease	Inverse variance weighted (multiplicative random effects)	1.11217	1.38174	0.895192	0.336995	0.05
67	Gut microbiota abundance (genus Erysipelatoclostridium id.11381)	Graves' disease	MR Egger	0.586649	1.70389	0.201983	0.302868	0.05
67	Gut microbiota abundance (genus Erysipelatoclostridium id.11381)	Graves' disease	Inverse variance weighted (fixed effects)	1.11217	1.42517	0.867915	0.400737	0.05
67	Gut microbiota abundance (genus Erysipelatoclostridium id.11381)	Graves' disease	Weighted median	0.877386	1.22272	0.629584	0.439817	0.05
67	Gut microbiota abundance (genus Erysipelatoclostridium id.11381)	Graves' disease	Weighted mode	0.83594	1.55328	0.449884	0.579763	0.05
67	Gut microbiota abundance (genus Erysipelatoclostridium id.11381)	Graves' disease	MR RAPS	1.11623	1.45012	0.859225	0.410171	0.05
68	Gut microbiota abundance (genus Erysipelotrichaceae UCG003 id.11384)	Graves' disease	MR RAPS	0.505435	1.49327	0.171077	0.217002	0.05
69	Gut microbiota abundance (genus Escherichia Shigella id.3504)	Graves' disease	Inverse variance weighted (multiplicative random effects)	0.921947	1.34744	0.630818	0.674665	0.05
69	Gut microbiota abundance (genus Escherichia Shigella id.3504)	Graves' disease	MR Egger	0.636818	2.60267	0.155815	0.489036	0.05
69	Gut microbiota abundance (genus Escherichia Shigella id.3504)	Graves' disease	Inverse variance weighted (fixed effects)	0.921947	1.32272	0.642606	0.659007	0.05
69	Gut microbiota abundance (genus Escherichia Shigella id.3504)	Graves' disease	Weighted median	1.11588	1.85698	0.670544	0.673067	0.05
69	Gut microbiota abundance (genus Escherichia Shigella id.3504)	Graves' disease	Weighted mode	1.31805	2.92955	0.593009	0.515021	0.05
69	Gut microbiota abundance (genus Escherichia Shigella id.3504)	Graves' disease	MR RAPS	0.917964	1.34073	0.628509	0.657844	0.05
70	Gut microbiota abundance (genus Eubacterium brachy group id.11296)	Graves' disease	Inverse variance weighted (multiplicative random effects)	1.01786	1.30654	0.792966	0.889467	0.05
70	Gut microbiota abundance (genus Eubacterium brachy group id.11296)	Graves' disease	MR Egger	0.379161	0.970687	0.148104	0.0478805	0.05
70	Gut microbiota abundance (genus Eubacterium brachy group id.11296)	Graves' disease	Inverse variance weighted (fixed effects)	1.01786	1.24588	0.831578	0.863698	0.05
70	Gut microbiota abundance (genus Eubacterium brachy group id.11296)	Graves' disease	Weighted median	1.10027	1.45346	0.832904	0.501104	0.05
70	Gut microbiota abundance (genus Eubacterium brachy group id.11296)	Graves' disease	Weighted mode	1.04808	1.69089	0.649642	0.851668	0.05
70	Gut microbiota abundance (genus Eubacterium brachy group id.11296)	Graves' disease	MR RAPS	1.01914	1.25779	0.825765	0.859827	0.05
71	Gut microbiota abundance (genus Eubacterium coprostanoligenes group id.11375)	Graves' disease	Inverse variance weighted (multiplicative random effects)	1.11817	1.94929	0.64141	0.693666	0.05
71	Gut microbiota abundance (genus Eubacterium coprostanoligenes group id.11375)	Graves' disease	MR Egger	1.62274	19.5137	0.134946	0.677411	0.05
71	Gut microbiota abundance (genus Eubacterium coprostanoligenes group id.11375)	Graves' disease	Inverse variance weighted (fixed effects)	1.11817	1.63896	0.762859	0.566977	0.05
71	Gut microbiota abundance (genus Eubacterium coprostanoligenes group id.11375)	Graves' disease	Weighted median	0.799605	1.45874	0.4383	0.465956	0.05
71	Gut microbiota abundance (genus Eubacterium coprostanoligenes group id.11375)	Graves' disease	Weighted mode	0.567445	1.81683	0.177229	0.360418	0.05
71	Gut microbiota abundance (genus Eubacterium coprostanoligenes group id.11375)	Graves' disease	MR RAPS	1.13107	1.67192	0.765176	0.536785	0.05
72	Gut microbiota abundance (genus Eubacterium eligens group id.14372)	Graves' disease	Inverse variance weighted (multiplicative random effects)	1.26189	2.2048	0.722233	0.413908	0.05
72	Gut microbiota abundance (genus Eubacterium eligens group id.14372)	Graves' disease	MR Egger	0.380653	5.2118	0.0278017	0.396444	0.05
72	Gut microbiota abundance (genus Eubacterium eligens group id.14372)	Graves' disease	Inverse variance weighted (fixed effects)	1.26189	2.04126	0.780097	0.343148	0.05
72	Gut microbiota abundance (genus Eubacterium eligens group id.14372)	Graves' disease	Weighted median	1.07492	2.04505	0.564995	0.825757	0.05
72	Gut microbiota abundance (genus Eubacterium eligens group id.14372)	Graves' disease	Weighted mode	1.12082	2.75519	0.455949	0.813597	0.05
72	Gut microbiota abundance (genus Eubacterium eligens group id.14372)	Graves' disease	MR RAPS	1.2771	2.11681	0.770494	0.342765	0.05
73	Gut microbiota abundance (genus Eubacterium fissicatena group id.14373)	Graves' disease	Inverse variance weighted (multiplicative random effects)	1.19026	1.54582	0.916486	0.191533	0.05
73	Gut microbiota abundance (genus Eubacterium fissicatena group id.14373)	Graves' disease	MR Egger	1.77127	9.40962	0.333423	0.455779	0.05
73	Gut microbiota abundance (genus Eubacterium fissicatena group id.14373)	Graves' disease	Inverse variance weighted (fixed effects)	1.19026	1.47597	0.959861	0.112563	0.05
73	Gut microbiota abundance (genus Eubacterium fissicatena group id.14373)	Graves' disease	Weighted median	1.21061	1.62052	0.904392	0.198938	0.05
73	Gut microbiota abundance (genus Eubacterium fissicatena group id.14373)	Graves' disease	Weighted mode	1.1881	1.95555	0.721829	0.51696	0.05
73	Gut microbiota abundance (genus Eubacterium fissicatena group id.14373)	Graves' disease	MR RAPS	1.20352	1.50895	0.959904	0.108413	0.05
74	Gut microbiota abundance (genus Eubacterium hallii group id.11338)	Graves' disease	Inverse variance weighted (multiplicative random effects)	1.20818	1.75638	0.831088	0.321815	0.05
74	Gut microbiota abundance (genus Eubacterium hallii group id.11338)	Graves' disease	MR Egger	1.60306	3.81807	0.673065	0.261057	0.05
74	Gut microbiota abundance (genus Eubacterium hallii group id.11338)	Graves' disease	Inverse variance weighted (fixed effects)	1.20818	1.64134	0.889339	0.226362	0.05
74	Gut microbiota abundance (genus Eubacterium hallii group id.11338)	Graves' disease	Weighted median	1.13577	1.83009	0.704873	0.600923	0.05
74	Gut microbiota abundance (genus Eubacterium hallii group id.11338)	Graves' disease	Weighted mode	1.05495	2.26284	0.491825	0.892995	0.05
74	Gut microbiota abundance (genus Eubacterium hallii group id.11338)	Graves' disease	MR RAPS	1.22462	1.68224	0.891486	0.210972	0.05
75	Gut microbiota abundance (genus Eubacterium nodatum group id.11297)	Graves' disease	Inverse variance weighted (multiplicative random effects)	1.11931	1.35539	0.924352	0.248348	0.05
75	Gut microbiota abundance (genus Eubacterium nodatum group id.11297)	Graves' disease	MR Egger	1.63916	4.36259	0.615881	0.289752	0.05
75	Gut microbiota abundance (genus Eubacterium nodatum group id.11297)	Graves' disease	Inverse variance weighted (fixed effects)	1.11931	1.33357	0.939478	0.207183	0.05
75	Gut microbiota abundance (genus Eubacterium nodatum group id.11297)	Graves' disease	Weighted median	1.19549	1.51245	0.944955	0.136716	0.05
75	Gut microbiota abundance (genus Eubacterium nodatum group id.11297)	Graves' disease	Weighted mode	1.19004	1.72147	0.822673	0.377388	0.05
75	Gut microbiota abundance (genus Eubacterium nodatum group id.11297)	Graves' disease	MR RAPS	1.12548	1.35341	0.935926	0.209024	0.05
76	Gut microbiota abundance (genus Eubacterium oxidoreducens group id.11339)	Graves' disease	Inverse variance weighted (multiplicative random effects)	1.18644	1.58152	0.890057	0.243704	0.05
76	Gut microbiota abundance (genus Eubacterium oxidoreducens group id.11339)	Graves' disease	MR Egger	2.81215	14.9994	0.527234	0.184889	0.05
76	Gut microbiota abundance (genus Eubacterium oxidoreducens group id.11339)	Graves' disease	Inverse variance weighted (fixed effects)	1.18644	1.6347	0.8611	0.295804	0.05
76	Gut microbiota abundance (genus Eubacterium oxidoreducens group id.11339)	Graves' disease	Weighted median	1.18613	1.81809	0.773837	0.433418	0.05
76	Gut microbiota abundance (genus Eubacterium oxidoreducens group id.11339)	Graves' disease	Weighted mode	1.20493	2.05974	0.704871	0.53298	0.05
76	Gut microbiota abundance (genus Eubacterium oxidoreducens group id.11339)	Graves' disease	MR RAPS	1.19225	1.67648	0.847886	0.311946	0.05
77	Gut microbiota abundance (genus Eubacterium rectale group id.14374)	Graves' disease	Inverse variance weighted (multiplicative random effects)	1.31158	2.09892	0.819588	0.258202	0.05
77	Gut microbiota abundance (genus Eubacterium rectale group id.14374)	Graves' disease	MR Egger	0.891943	8.04984	0.0988295	0.906192	0.05
77	Gut microbiota abundance (genus Eubacterium rectale group id.14374)	Graves' disease	Inverse variance weighted (fixed effects)	1.31158	2.04664	0.840523	0.232188	0.05
77	Gut microbiota abundance (genus Eubacterium rectale group id.14374)	Graves' disease	Weighted median	1.65804	3.01084	0.913062	0.0966753	0.05
77	Gut microbiota abundance (genus Eubacterium rectale group id.14374)	Graves' disease	Weighted mode	1.90804	4.50676	0.807816	0.184155	0.05
77	Gut microbiota abundance (genus Eubacterium rectale group id.14374)	Graves' disease	MR RAPS	1.32731	2.12053	0.830811	0.236185	0.05
78	Gut microbiota abundance (genus Eubacterium ruminantium group id.11340)	Graves' disease	Inverse variance weighted (multiplicative random effects)	1.0219	1.24112	0.841394	0.827092	0.05
78	Gut microbiota abundance (genus Eubacterium ruminantium group id.11340)	Graves' disease	MR Egger	1.22958	2.51316	0.601575	0.550462	0.05
78	Gut microbiota abundance (genus Eubacterium ruminantium group id.11340)	Graves' disease	Inverse variance weighted (fixed effects)	1.0219	1.24163	0.841052	0.827447	0.05
78	Gut microbiota abundance (genus Eubacterium ruminantium group id.11340)	Graves' disease	Weighted median	1.05078	1.38724	0.795921	0.726735	0.05
78	Gut microbiota abundance (genus Eubacterium ruminantium group id.11340)	Graves' disease	Weighted mode	1.11324	1.6758	0.739526	0.613838	0.05
78	Gut microbiota abundance (genus Eubacterium ruminantium group id.11340)	Graves' disease	MR RAPS	1.02283	1.25549	0.833285	0.82909	0.05
79	Gut microbiota abundance (genus Eubacterium ventriosum group id.11341)	Graves' disease	Inverse variance weighted (multiplicative random effects)	0.837887	1.14485	0.613229	0.266738	0.05
79	Gut microbiota abundance (genus Eubacterium ventriosum group id.11341)	Graves' disease	MR Egger	3.04289	13.9548	0.663511	0.141099	0.05
79	Gut microbiota abundance (genus Eubacterium ventriosum group id.11341)	Graves' disease	Inverse variance weighted (fixed effects)	0.837887	1.14495	0.613176	0.26687	0.05
79	Gut microbiota abundance (genus Eubacterium ventriosum group id.11341)	Graves' disease	Weighted median	0.896001	1.38656	0.579	0.622058	0.05
79	Gut microbiota abundance (genus Eubacterium ventriosum group id.11341)	Graves' disease	Weighted mode	0.929554	1.96874	0.438895	0.851427	0.05
79	Gut microbiota abundance (genus Eubacterium ventriosum group id.11341)	Graves' disease	MR RAPS	0.831488	1.15558	0.598289	0.271813	0.05
80	Gut microbiota abundance (genus Eubacterium xylanophilum group id.14375)	Graves' disease	Inverse variance weighted (multiplicative random effects)	1.02044	1.3766	0.75642	0.894635	0.05
80	Gut microbiota abundance (genus Eubacterium xylanophilum group id.14375)	Graves' disease	MR Egger	1.56295	5.25139	0.465175	0.42358	0.05
80	Gut microbiota abundance (genus Eubacterium xylanophilum group id.14375)	Graves' disease	Inverse variance weighted (fixed effects)	1.02044	1.4392	0.723522	0.908196	0.05
80	Gut microbiota abundance (genus Eubacterium xylanophilum group id.14375)	Graves' disease	Weighted median	1.04588	1.65798	0.65976	0.84865	0.05
80	Gut microbiota abundance (genus Eubacterium xylanophilum group id.14375)	Graves' disease	Weighted mode	1.37825	2.67742	0.709476	0.371401	0.05
80	Gut microbiota abundance (genus Eubacterium xylanophilum group id.14375)	Graves' disease	MR RAPS	1.02106	1.46821	0.710088	0.91047	0.05
81	Gut microbiota abundance (genus Faecalibacterium id.2057)	Graves' disease	Inverse variance weighted (multiplicative random effects)	0.864922	1.04792	0.713879	0.138349	0.05
81	Gut microbiota abundance (genus Faecalibacterium id.2057)	Graves' disease	MR Egger	0.89681	1.83865	0.437424	0.740317	0.05
81	Gut microbiota abundance (genus Faecalibacterium id.2057)	Graves' disease	Inverse variance weighted (fixed effects)	0.864922	1.18908	0.629132	0.371543	0.05
81	Gut microbiota abundance (genus Faecalibacterium id.2057)	Graves' disease	Weighted median	0.777036	1.18935	0.507659	0.245416	0.05
81	Gut microbiota abundance (genus Faecalibacterium id.2057)	Graves' disease	Weighted mode	0.779848	1.22599	0.496058	0.309384	0.05
81	Gut microbiota abundance (genus Faecalibacterium id.2057)	Graves' disease	MR RAPS	0.863742	1.21364	0.614722	0.398577	0.05
82	Gut microbiota abundance (genus Family XIII AD3011 group id.11293)	Graves' disease	Inverse variance weighted (multiplicative random effects)	0.637682	0.842149	0.482859	0.00152053	0.05
82	Gut microbiota abundance (genus Family XIII AD3011 group id.11293)	Graves' disease	MR Egger	1.27752	7.19535	0.22682	0.761548	0.05
82	Gut microbiota abundance (genus Family XIII AD3011 group id.11293)	Graves' disease	Inverse variance weighted (fixed effects)	0.637682	0.898424	0.452614	0.0100987	0.05
82	Gut microbiota abundance (genus Family XIII AD3011 group id.11293)	Graves' disease	Weighted median	0.723235	1.13951	0.459032	0.162425	0.05
82	Gut microbiota abundance (genus Family XIII AD3011 group id.11293)	Graves' disease	Weighted mode	0.80032	1.50066	0.42682	0.501794	0.05
82	Gut microbiota abundance (genus Family XIII AD3011 group id.11293)	Graves' disease	MR RAPS	0.631229	0.911928	0.436932	0.0142388	0.05
83	Gut microbiota abundance (genus Family XIII UCG001 id.11294)	Graves' disease	Inverse variance weighted (multiplicative random effects)	0.801614	1.19379	0.538275	0.276477	0.05
83	Gut microbiota abundance (genus Family XIII UCG001 id.11294)	Graves' disease	MR Egger	1.82019	7.45908	0.444169	0.354092	0.05
83	Gut microbiota abundance (genus Family XIII UCG001 id.11294)	Graves' disease	Inverse variance weighted (fixed effects)	0.801614	1.17235	0.548116	0.254232	0.05
83	Gut microbiota abundance (genus Family XIII UCG001 id.11294)	Graves' disease	Weighted median	0.821892	1.38295	0.488452	0.460028	0.05
83	Gut microbiota abundance (genus Family XIII UCG001 id.11294)	Graves' disease	Weighted mode	0.482764	1.24069	0.187848	0.174251	0.05
83	Gut microbiota abundance (genus Family XIII UCG001 id.11294)	Graves' disease	MR RAPS	0.793006	1.18433	0.530983	0.257086	0.05
84	Gut microbiota abundance (genus Flavonifractor id.2059)	Graves' disease	Inverse variance weighted (multiplicative random effects)	0.884507	1.38371	0.5654	0.590903	0.05
84	Gut microbiota abundance (genus Flavonifractor id.2059)	Graves' disease	MR Egger	2.00162	26.6731	0.150207	0.51085	0.05
84	Gut microbiota abundance (genus Flavonifractor id.2059)	Graves' disease	Inverse variance weighted (fixed effects)	0.884507	1.38314	0.565634	0.59056	0.05
84	Gut microbiota abundance (genus Flavonifractor id.2059)	Graves' disease	Weighted median	0.979141	1.78631	0.536701	0.945212	0.05
84	Gut microbiota abundance (genus Flavonifractor id.2059)	Graves' disease	Weighted mode	1.18035	2.66021	0.523725	0.709643	0.05
84	Gut microbiota abundance (genus Flavonifractor id.2059)	Graves' disease	MR RAPS	0.880807	1.41086	0.549891	0.597491	0.05
85	Gut microbiota abundance (genus Fusicatenibacter id.11305)	Graves' disease	Inverse variance weighted (multiplicative random effects)	1.00102	1.45899	0.686808	0.995753	0.05
85	Gut microbiota abundance (genus Fusicatenibacter id.11305)	Graves' disease	MR Egger	2.05498	9.6762	0.436428	0.340019	0.05
85	Gut microbiota abundance (genus Fusicatenibacter id.11305)	Graves' disease	Inverse variance weighted (fixed effects)	1.00102	1.37553	0.72848	0.994966	0.05
85	Gut microbiota abundance (genus Fusicatenibacter id.11305)	Graves' disease	Weighted median	1.11305	1.73524	0.713952	0.636392	0.05
85	Gut microbiota abundance (genus Fusicatenibacter id.11305)	Graves' disease	Weighted mode	1.1683	2.58128	0.528781	0.705599	0.05
85	Gut microbiota abundance (genus Fusicatenibacter id.11305)	Graves' disease	MR RAPS	1.00109	1.3944	0.718716	0.994864	0.05
86	Gut microbiota abundance (genus Gordonibacter id.821)	Graves' disease	Inverse variance weighted (multiplicative random effects)	0.978578	1.26594	0.756448	0.869059	0.05
86	Gut microbiota abundance (genus Gordonibacter id.821)	Graves' disease	MR Egger	0.918609	3.39026	0.248902	0.888014	0.05
86	Gut microbiota abundance (genus Gordonibacter id.821)	Graves' disease	Inverse variance weighted (fixed effects)	0.978578	1.17398	0.815697	0.815655	0.05
86	Gut microbiota abundance (genus Gordonibacter id.821)	Graves' disease	Weighted median	0.813008	1.07076	0.617303	0.140644	0.05
86	Gut microbiota abundance (genus Gordonibacter id.821)	Graves' disease	Weighted mode	0.728171	1.17269	0.452151	0.221199	0.05
86	Gut microbiota abundance (genus Gordonibacter id.821)	Graves' disease	MR RAPS	0.976639	1.17795	0.809733	0.804743	0.05
87	Gut microbiota abundance (genus Haemophilus id.3698)	Graves' disease	Inverse variance weighted (multiplicative random effects)	1.21457	1.55648	0.947772	0.124509	0.05
87	Gut microbiota abundance (genus Haemophilus id.3698)	Graves' disease	MR Egger	1.86035	3.78343	0.914752	0.0835537	0.05
87	Gut microbiota abundance (genus Haemophilus id.3698)	Graves' disease	Inverse variance weighted (fixed effects)	1.21457	1.59168	0.926813	0.158812	0.05
87	Gut microbiota abundance (genus Haemophilus id.3698)	Graves' disease	Weighted median	1.08913	1.5601	0.760339	0.641462	0.05
87	Gut microbiota abundance (genus Haemophilus id.3698)	Graves' disease	Weighted mode	1.07613	1.77277	0.653249	0.780592	0.05
87	Gut microbiota abundance (genus Haemophilus id.3698)	Graves' disease	MR RAPS	1.22142	1.62532	0.917891	0.169998	0.05
88	Gut microbiota abundance (genus Holdemanella id.11393)	Graves' disease	Inverse variance weighted (multiplicative random effects)	1.02266	1.3265	0.788413	0.865945	0.05
88	Gut microbiota abundance (genus Holdemanella id.11393)	Graves' disease	MR Egger	0.978131	2.37516	0.402811	0.956926	0.05
88	Gut microbiota abundance (genus Holdemanella id.11393)	Graves' disease	Inverse variance weighted (fixed effects)	1.02266	1.29247	0.80917	0.851231	0.05
88	Gut microbiota abundance (genus Holdemanella id.11393)	Graves' disease	Weighted median	0.947059	1.31915	0.679925	0.747662	0.05
88	Gut microbiota abundance (genus Holdemanella id.11393)	Graves' disease	Weighted mode	0.924075	1.39687	0.611307	0.715811	0.05
88	Gut microbiota abundance (genus Holdemanella id.11393)	Graves' disease	MR RAPS	1.02363	1.30938	0.800238	0.852504	0.05
89	Gut microbiota abundance (genus Holdemania id.2157)	Graves' disease	Inverse variance weighted (multiplicative random effects)	1.20052	1.59845	0.901652	0.210859	0.05
89	Gut microbiota abundance (genus Holdemania id.2157)	Graves' disease	MR Egger	1.62972	4.20157	0.63214	0.287041	0.05
89	Gut microbiota abundance (genus Holdemania id.2157)	Graves' disease	Inverse variance weighted (fixed effects)	1.20052	1.54215	0.934567	0.152616	0.05
89	Gut microbiota abundance (genus Holdemania id.2157)	Graves' disease	Weighted median	1.47186	2.11035	1.02655	0.0355083	0.05
89	Gut microbiota abundance (genus Holdemania id.2157)	Graves' disease	Weighted mode	1.57469	2.83646	0.874202	0.154398	0.05
89	Gut microbiota abundance (genus Holdemania id.2157)	Graves' disease	MR RAPS	1.21326	1.57764	0.933036	0.149101	0.05
90	Gut microbiota abundance (genus Howardella id.2000)	Graves' disease	Inverse variance weighted (multiplicative random effects)	0.934154	1.06239	0.821399	0.29933	0.05
90	Gut microbiota abundance (genus Howardella id.2000)	Graves' disease	MR Egger	1.29772	3.15015	0.534599	0.519763	0.05
90	Gut microbiota abundance (genus Howardella id.2000)	Graves' disease	Inverse variance weighted (fixed effects)	0.934154	1.12902	0.77292	0.481039	0.05
90	Gut microbiota abundance (genus Howardella id.2000)	Graves' disease	Weighted median	0.990298	1.26286	0.77656	0.937355	0.05
90	Gut microbiota abundance (genus Howardella id.2000)	Graves' disease	Weighted mode	1.01715	1.39576	0.741249	0.918685	0.05
90	Gut microbiota abundance (genus Howardella id.2000)	Graves' disease	MR RAPS	0.932975	1.14229	0.762018	0.501707	0.05
91	Gut microbiota abundance (genus Hungatella id.11306)	Graves' disease	Inverse variance weighted (multiplicative random effects)	0.893733	1.24195	0.643147	0.503341	0.05
91	Gut microbiota abundance (genus Hungatella id.11306)	Graves' disease	MR Egger	0.606403	14.9484	0.0245996	0.694029	0.05
91	Gut microbiota abundance (genus Hungatella id.11306)	Graves' disease	Inverse variance weighted (fixed effects)	0.893733	1.19333	0.669355	0.446236	0.05
91	Gut microbiota abundance (genus Hungatella id.11306)	Graves' disease	Weighted median	0.835354	1.21144	0.576022	0.342825	0.05
91	Gut microbiota abundance (genus Hungatella id.11306)	Graves' disease	Weighted mode	0.793322	1.23681	0.508856	0.364597	0.05
91	Gut microbiota abundance (genus Hungatella id.11306)	Graves' disease	MR RAPS	0.889893	1.20793	0.655594	0.454293	0.05
92	Gut microbiota abundance (genus Intestinibacter id.11345)	Graves' disease	Inverse variance weighted (multiplicative random effects)	1.04391	1.52816	0.713116	0.825062	0.05
92	Gut microbiota abundance (genus Intestinibacter id.11345)	Graves' disease	MR Egger	0.944575	3.85841	0.23124	0.932073	0.05
92	Gut microbiota abundance (genus Intestinibacter id.11345)	Graves' disease	Inverse variance weighted (fixed effects)	1.04391	1.3737	0.7933	0.75897	0.05
92	Gut microbiota abundance (genus Intestinibacter id.11345)	Graves' disease	Weighted median	1.10207	1.73137	0.701506	0.673229	0.05
92	Gut microbiota abundance (genus Intestinibacter id.11345)	Graves' disease	Weighted mode	1.44058	2.77773	0.747112	0.294242	0.05
92	Gut microbiota abundance (genus Intestinibacter id.11345)	Graves' disease	MR RAPS	1.04778	1.38982	0.789918	0.746068	0.05
93	Gut microbiota abundance (genus Intestinimonas id.2062)	Graves' disease	Inverse variance weighted (multiplicative random effects)	1.23012	1.65884	0.912197	0.174589	0.05
93	Gut microbiota abundance (genus Intestinimonas id.2062)	Graves' disease	MR Egger	1.61991	4.05853	0.646568	0.28179	0.05
93	Gut microbiota abundance (genus Intestinimonas id.2062)	Graves' disease	Inverse variance weighted (fixed effects)	1.23012	1.59955	0.946009	0.122164	0.05
93	Gut microbiota abundance (genus Intestinimonas id.2062)	Graves' disease	Weighted median	1.49272	2.18206	1.02115	0.0386371	0.05
93	Gut microbiota abundance (genus Intestinimonas id.2062)	Graves' disease	Weighted mode	1.72236	3.1994	0.927215	0.105838	0.05
93	Gut microbiota abundance (genus Intestinimonas id.2062)	Graves' disease	MR RAPS	1.24413	1.63689	0.94561	0.118647	0.05
94	Gut microbiota abundance (genus Lachnoclostridium id.11308)	Graves' disease	Inverse variance weighted (multiplicative random effects)	1.27072	1.9022	0.848874	0.244431	0.05
94	Gut microbiota abundance (genus Lachnoclostridium id.11308)	Graves' disease	MR Egger	1.20307	5.94288	0.243549	0.80408	0.05
94	Gut microbiota abundance (genus Lachnoclostridium id.11308)	Graves' disease	Inverse variance weighted (fixed effects)	1.27072	1.83816	0.878446	0.203392	0.05
94	Gut microbiota abundance (genus Lachnoclostridium id.11308)	Graves' disease	Weighted median	1.10253	1.89335	0.642018	0.723504	0.05
94	Gut microbiota abundance (genus Lachnoclostridium id.11308)	Graves' disease	Weighted mode	1.09065	2.80799	0.423616	0.860551	0.05
94	Gut microbiota abundance (genus Lachnoclostridium id.11308)	Graves' disease	MR RAPS	1.28646	1.8953	0.873199	0.202614	0.05
95	Gut microbiota abundance (genus Lachnospiraceae FCS020 group id.11314)	Graves' disease	Inverse variance weighted (multiplicative random effects)	1.0143	1.34473	0.765064	0.921379	0.05
95	Gut microbiota abundance (genus Lachnospiraceae FCS020 group id.11314)	Graves' disease	MR Egger	1.75548	4.45978	0.691	0.213549	0.05
95	Gut microbiota abundance (genus Lachnospiraceae FCS020 group id.11314)	Graves' disease	Inverse variance weighted (fixed effects)	1.0143	1.38806	0.741183	0.929304	0.05
95	Gut microbiota abundance (genus Lachnospiraceae FCS020 group id.11314)	Graves' disease	Weighted median	0.976035	1.51106	0.630447	0.91338	0.05
95	Gut microbiota abundance (genus Lachnospiraceae FCS020 group id.11314)	Graves' disease	Weighted mode	0.992881	1.96144	0.502597	0.983958	0.05
95	Gut microbiota abundance (genus Lachnospiraceae FCS020 group id.11314)	Graves' disease	MR RAPS	1.01489	1.4121	0.729411	0.930113	0.05
96	Gut microbiota abundance (genus Lachnospiraceae NC2004 group id.11316)	Graves' disease	Inverse variance weighted (multiplicative random effects)	1.08563	1.46287	0.805668	0.589243	0.05
96	Gut microbiota abundance (genus Lachnospiraceae NC2004 group id.11316)	Graves' disease	MR Egger	0.351646	1.2193	0.101415	0.0937715	0.05
96	Gut microbiota abundance (genus Lachnospiraceae NC2004 group id.11316)	Graves' disease	Inverse variance weighted (fixed effects)	1.08563	1.40798	0.837078	0.535682	0.05
96	Gut microbiota abundance (genus Lachnospiraceae NC2004 group id.11316)	Graves' disease	Weighted median	1.34054	1.94722	0.922883	0.123886	0.05
96	Gut microbiota abundance (genus Lachnospiraceae NC2004 group id.11316)	Graves' disease	Weighted mode	1.38152	2.34507	0.813878	0.265519	0.05
96	Gut microbiota abundance (genus Lachnospiraceae NC2004 group id.11316)	Graves' disease	MR RAPS	1.09056	1.43255	0.830213	0.533329	0.05
97	Gut microbiota abundance (genus Lachnospiraceae ND3007 group id.11317)	Graves' disease	Inverse variance weighted (multiplicative random effects)	1.22223	1.54598	0.966282	0.0941495	0.05
97	Gut microbiota abundance (genus Lachnospiraceae ND3007 group id.11317)	Graves' disease	MR Egger	16.6311	1.06906e+13	2.58725e-11	0.733518	0.05
97	Gut microbiota abundance (genus Lachnospiraceae ND3007 group id.11317)	Graves' disease	Inverse variance weighted (fixed effects)	1.22223	2.54924	0.586001	0.592606	0.05
97	Gut microbiota abundance (genus Lachnospiraceae ND3007 group id.11317)	Graves' disease	Weighted median	1.215	2.82453	0.522648	0.650928	0.05
97	Gut microbiota abundance (genus Lachnospiraceae ND3007 group id.11317)	Graves' disease	Weighted mode	1.1905	3.20991	0.441537	0.763272	0.05
97	Gut microbiota abundance (genus Lachnospiraceae ND3007 group id.11317)	Graves' disease	MR RAPS	1.22299	2.70361	0.553228	0.618933	0.05
98	Gut microbiota abundance (genus Lachnospiraceae NK4A136 group id.11319)	Graves' disease	Inverse variance weighted (multiplicative random effects)	0.941455	1.21552	0.729187	0.643508	0.05
98	Gut microbiota abundance (genus Lachnospiraceae NK4A136 group id.11319)	Graves' disease	MR Egger	1.28752	2.36724	0.700272	0.389627	0.05
98	Gut microbiota abundance (genus Lachnospiraceae NK4A136 group id.11319)	Graves' disease	Inverse variance weighted (fixed effects)	0.941455	1.24468	0.712103	0.671928	0.05
98	Gut microbiota abundance (genus Lachnospiraceae NK4A136 group id.11319)	Graves' disease	Weighted median	1.10072	1.64273	0.737538	0.638538	0.05
98	Gut microbiota abundance (genus Lachnospiraceae NK4A136 group id.11319)	Graves' disease	Weighted mode	1.10361	1.71263	0.711156	0.666868	0.05
98	Gut microbiota abundance (genus Lachnospiraceae NK4A136 group id.11319)	Graves' disease	MR RAPS	0.93916	1.26243	0.698667	0.677483	0.05
99	Gut microbiota abundance (genus Lachnospiraceae UCG001 id.11321)	Graves' disease	Inverse variance weighted (multiplicative random effects)	1.00555	1.35549	0.745949	0.971028	0.05
99	Gut microbiota abundance (genus Lachnospiraceae UCG001 id.11321)	Graves' disease	MR Egger	0.377384	1.4545	0.0979157	0.143848	0.05
99	Gut microbiota abundance (genus Lachnospiraceae UCG001 id.11321)	Graves' disease	Inverse variance weighted (fixed effects)	1.00555	1.30421	0.775282	0.966733	0.05
99	Gut microbiota abundance (genus Lachnospiraceae UCG001 id.11321)	Graves' disease	Weighted median	0.879072	1.27732	0.604991	0.498986	0.05
99	Gut microbiota abundance (genus Lachnospiraceae UCG001 id.11321)	Graves' disease	Weighted mode	0.770266	1.48028	0.400808	0.448717	0.05
99	Gut microbiota abundance (genus Lachnospiraceae UCG001 id.11321)	Graves' disease	MR RAPS	1.00587	1.31937	0.766859	0.96629	0.05
100	Gut microbiota abundance (genus Lachnospiraceae UCG004 id.11324)	Graves' disease	Inverse variance weighted (multiplicative random effects)	1.15231	1.64568	0.806847	0.43559	0.05
100	Gut microbiota abundance (genus Lachnospiraceae UCG004 id.11324)	Graves' disease	MR Egger	0.876591	4.93618	0.155669	0.870134	0.05
100	Gut microbiota abundance (genus Lachnospiraceae UCG004 id.11324)	Graves' disease	Inverse variance weighted (fixed effects)	1.15231	1.63874	0.810265	0.4301	0.05
100	Gut microbiota abundance (genus Lachnospiraceae UCG004 id.11324)	Graves' disease	Weighted median	1.12873	1.84912	0.688991	0.630648	0.05
100	Gut microbiota abundance (genus Lachnospiraceae UCG004 id.11324)	Graves' disease	Weighted mode	0.712704	1.78408	0.284711	0.484504	0.05
100	Gut microbiota abundance (genus Lachnospiraceae UCG004 id.11324)	Graves' disease	MR RAPS	1.15974	1.68014	0.800533	0.433261	0.05
101	Gut microbiota abundance (genus Lachnospiraceae UCG008 id.11328)	Graves' disease	Inverse variance weighted (multiplicative random effects)	0.989661	1.26627	0.773475	0.934131	0.05
101	Gut microbiota abundance (genus Lachnospiraceae UCG008 id.11328)	Graves' disease	MR Egger	1.85967	8.41372	0.411038	0.374806	0.05
101	Gut microbiota abundance (genus Lachnospiraceae UCG008 id.11328)	Graves' disease	Inverse variance weighted (fixed effects)	0.989661	1.2835	0.76309	0.937549	0.05
101	Gut microbiota abundance (genus Lachnospiraceae UCG008 id.11328)	Graves' disease	Weighted median	1.04803	1.50862	0.728068	0.800704	0.05
101	Gut microbiota abundance (genus Lachnospiraceae UCG008 id.11328)	Graves' disease	Weighted mode	1.26658	2.2453	0.714474	0.441901	0.05
101	Gut microbiota abundance (genus Lachnospiraceae UCG008 id.11328)	Graves' disease	MR RAPS	0.989312	1.29993	0.752915	0.938517	0.05
102	Gut microbiota abundance (genus Lachnospiraceae UCG010 id.11330)	Graves' disease	Inverse variance weighted (multiplicative random effects)	1.32319	1.88103	0.930782	0.11868	0.05
102	Gut microbiota abundance (genus Lachnospiraceae UCG010 id.11330)	Graves' disease	MR Egger	0.931105	3.39778	0.255154	0.903805	0.05
102	Gut microbiota abundance (genus Lachnospiraceae UCG010 id.11330)	Graves' disease	Inverse variance weighted (fixed effects)	1.32319	1.9115	0.915945	0.135653	0.05
102	Gut microbiota abundance (genus Lachnospiraceae UCG010 id.11330)	Graves' disease	Weighted median	1.18544	1.91988	0.731952	0.489237	0.05
102	Gut microbiota abundance (genus Lachnospiraceae UCG010 id.11330)	Graves' disease	Weighted mode	1.24916	2.55469	0.610802	0.557283	0.05
102	Gut microbiota abundance (genus Lachnospiraceae UCG010 id.11330)	Graves' disease	MR RAPS	1.3363	1.97428	0.904475	0.145443	0.05
103	Gut microbiota abundance (genus Lachnospira id.2004)	Graves' disease	MR RAPS	1.05673	4.32156	0.258398	0.93879	0.05
104	Gut microbiota abundance (genus Lactobacillus id.1837)	Graves' disease	Inverse variance weighted (multiplicative random effects)	1.03202	1.39805	0.761822	0.838745	0.05
104	Gut microbiota abundance (genus Lactobacillus id.1837)	Graves' disease	MR Egger	0.894733	2.44648	0.327224	0.802468	0.05
104	Gut microbiota abundance (genus Lactobacillus id.1837)	Graves' disease	Inverse variance weighted (fixed effects)	1.03202	1.32768	0.8022	0.806288	0.05
104	Gut microbiota abundance (genus Lactobacillus id.1837)	Graves' disease	Weighted median	1.22882	1.75449	0.860652	0.25676	0.05
104	Gut microbiota abundance (genus Lactobacillus id.1837)	Graves' disease	Weighted mode	1.45999	2.51419	0.847823	0.214597	0.05
104	Gut microbiota abundance (genus Lactobacillus id.1837)	Graves' disease	MR RAPS	1.03401	1.34493	0.794967	0.803103	0.05
105	Gut microbiota abundance (genus Lactococcus id.1851)	Graves' disease	Inverse variance weighted (multiplicative random effects)	0.947451	1.21877	0.736531	0.674387	0.05
105	Gut microbiota abundance (genus Lactococcus id.1851)	Graves' disease	MR Egger	1.90403	7.24667	0.500277	0.298009	0.05
105	Gut microbiota abundance (genus Lactococcus id.1851)	Graves' disease	Inverse variance weighted (fixed effects)	0.947451	1.18982	0.75445	0.642309	0.05
105	Gut microbiota abundance (genus Lactococcus id.1851)	Graves' disease	Weighted median	0.884577	1.23106	0.635614	0.467044	0.05
105	Gut microbiota abundance (genus Lactococcus id.1851)	Graves' disease	Weighted mode	0.814033	1.32167	0.501372	0.432819	0.05
105	Gut microbiota abundance (genus Lactococcus id.1851)	Graves' disease	MR RAPS	0.944562	1.1985	0.744429	0.638725	0.05
106	Gut microbiota abundance (genus Marvinbryantia id.2005)	Graves' disease	Inverse variance weighted (multiplicative random effects)	0.79882	1.05377	0.605553	0.111969	0.05
106	Gut microbiota abundance (genus Marvinbryantia id.2005)	Graves' disease	MR Egger	1.37579	6.73098	0.281205	0.661514	0.05
106	Gut microbiota abundance (genus Marvinbryantia id.2005)	Graves' disease	Inverse variance weighted (fixed effects)	0.79882	1.13443	0.562498	0.209412	0.05
106	Gut microbiota abundance (genus Marvinbryantia id.2005)	Graves' disease	Weighted median	0.682709	1.10298	0.422575	0.118872	0.05
106	Gut microbiota abundance (genus Marvinbryantia id.2005)	Graves' disease	Weighted mode	0.58196	1.32862	0.254909	0.230759	0.05
106	Gut microbiota abundance (genus Marvinbryantia id.2005)	Graves' disease	MR RAPS	0.793312	1.151	0.546782	0.222696	0.05
107	Gut microbiota abundance (genus Methanobrevibacter id.123)	Graves' disease	Inverse variance weighted (multiplicative random effects)	0.940056	1.17042	0.755034	0.580409	0.05
107	Gut microbiota abundance (genus Methanobrevibacter id.123)	Graves' disease	MR Egger	0.49241	1.77136	0.136882	0.227948	0.05
107	Gut microbiota abundance (genus Methanobrevibacter id.123)	Graves' disease	Inverse variance weighted (fixed effects)	0.940056	1.22066	0.72396	0.642758	0.05
107	Gut microbiota abundance (genus Methanobrevibacter id.123)	Graves' disease	Weighted median	0.98356	1.3952	0.693371	0.925958	0.05
107	Gut microbiota abundance (genus Methanobrevibacter id.123)	Graves' disease	Weighted mode	0.969978	1.51685	0.620271	0.898913	0.05
107	Gut microbiota abundance (genus Methanobrevibacter id.123)	Graves' disease	MR RAPS	0.938542	1.23851	0.711225	0.653969	0.05
108	Gut microbiota abundance (genus Odoribacter id.952)	Graves' disease	Inverse variance weighted (multiplicative random effects)	0.940195	1.39513	0.633608	0.759403	0.05
108	Gut microbiota abundance (genus Odoribacter id.952)	Graves' disease	MR Egger	1.16606	6.46656	0.210265	0.834981	0.05
108	Gut microbiota abundance (genus Odoribacter id.952)	Graves' disease	Inverse variance weighted (fixed effects)	0.940195	1.45527	0.607426	0.782026	0.05
108	Gut microbiota abundance (genus Odoribacter id.952)	Graves' disease	Weighted median	1.01172	1.82476	0.560936	0.969115	0.05
108	Gut microbiota abundance (genus Odoribacter id.952)	Graves' disease	Weighted mode	1.29704	3.3812	0.497546	0.613822	0.05
108	Gut microbiota abundance (genus Odoribacter id.952)	Graves' disease	MR RAPS	0.938101	1.48862	0.591173	0.786216	0.05
109	Gut microbiota abundance (genus Olsenella id.822)	Graves' disease	Inverse variance weighted (multiplicative random effects)	0.886559	1.15598	0.679928	0.373814	0.05
109	Gut microbiota abundance (genus Olsenella id.822)	Graves' disease	MR Egger	0.921666	2.60607	0.325958	0.863504	0.05
109	Gut microbiota abundance (genus Olsenella id.822)	Graves' disease	Inverse variance weighted (fixed effects)	0.886559	1.06672	0.736824	0.20207	0.05
109	Gut microbiota abundance (genus Olsenella id.822)	Graves' disease	Weighted median	0.821202	1.07929	0.624829	0.157729	0.05
109	Gut microbiota abundance (genus Olsenella id.822)	Graves' disease	Weighted mode	0.811644	1.13201	0.581943	0.250059	0.05
109	Gut microbiota abundance (genus Olsenella id.822)	Graves' disease	MR RAPS	0.879252	1.06513	0.725811	0.188465	0.05
110	Gut microbiota abundance (genus Oscillibacter id.2063)	Graves' disease	Inverse variance weighted (multiplicative random effects)	0.804712	1.05175	0.615701	0.11169	0.05
110	Gut microbiota abundance (genus Oscillibacter id.2063)	Graves' disease	MR Egger	0.749006	2.45905	0.228141	0.606848	0.05
110	Gut microbiota abundance (genus Oscillibacter id.2063)	Graves' disease	Inverse variance weighted (fixed effects)	0.804712	1.03289	0.626939	0.0880281	0.05
110	Gut microbiota abundance (genus Oscillibacter id.2063)	Graves' disease	Weighted median	0.774798	1.1047	0.543414	0.158599	0.05
110	Gut microbiota abundance (genus Oscillibacter id.2063)	Graves' disease	Weighted mode	0.717895	1.3248	0.389018	0.309909	0.05
110	Gut microbiota abundance (genus Oscillibacter id.2063)	Graves' disease	MR RAPS	0.796186	1.03506	0.612442	0.0886422	0.05
111	Gut microbiota abundance (genus Oscillospira id.2064)	Graves' disease	Inverse variance weighted (multiplicative random effects)	1.13656	1.52815	0.845312	0.396751	0.05
111	Gut microbiota abundance (genus Oscillospira id.2064)	Graves' disease	MR Egger	0.618793	3.57413	0.107132	0.541462	0.05
111	Gut microbiota abundance (genus Oscillospira id.2064)	Graves' disease	Inverse variance weighted (fixed effects)	1.13656	1.60395	0.805363	0.466409	0.05
111	Gut microbiota abundance (genus Oscillospira id.2064)	Graves' disease	Weighted median	1.14869	1.80875	0.729499	0.549558	0.05
111	Gut microbiota abundance (genus Oscillospira id.2064)	Graves' disease	Weighted mode	1.50996	3.08896	0.738103	0.296322	0.05
111	Gut microbiota abundance (genus Oscillospira id.2064)	Graves' disease	MR RAPS	1.14111	1.64385	0.792125	0.478473	0.05
112	Gut microbiota abundance (genus Oxalobacter id.2978)	Graves' disease	Inverse variance weighted (multiplicative random effects)	1.00835	1.21933	0.833881	0.931601	0.05
112	Gut microbiota abundance (genus Oxalobacter id.2978)	Graves' disease	MR Egger	1.29753	3.72354	0.452148	0.595368	0.05
112	Gut microbiota abundance (genus Oxalobacter id.2978)	Graves' disease	Inverse variance weighted (fixed effects)	1.00835	1.22326	0.831205	0.932736	0.05
112	Gut microbiota abundance (genus Oxalobacter id.2978)	Graves' disease	Weighted median	0.980983	1.28348	0.749783	0.88865	0.05
112	Gut microbiota abundance (genus Oxalobacter id.2978)	Graves' disease	Weighted mode	0.938587	1.37381	0.641241	0.751091	0.05
112	Gut microbiota abundance (genus Oxalobacter id.2978)	Graves' disease	MR RAPS	1.00866	1.23554	0.823436	0.933627	0.05
113	Gut microbiota abundance (genus Parabacteroides id.954)	Graves' disease	Inverse variance weighted (multiplicative random effects)	0.784393	1.35332	0.454641	0.382823	0.05
113	Gut microbiota abundance (genus Parabacteroides id.954)	Graves' disease	MR Egger	0.0535723	6.54445	0.000438538	0.189414	0.05
113	Gut microbiota abundance (genus Parabacteroides id.954)	Graves' disease	Inverse variance weighted (fixed effects)	0.784393	1.35133	0.455309	0.38154	0.05
113	Gut microbiota abundance (genus Parabacteroides id.954)	Graves' disease	Weighted median	0.696312	1.47176	0.329437	0.343171	0.05
113	Gut microbiota abundance (genus Parabacteroides id.954)	Graves' disease	Weighted mode	0.730875	1.89095	0.282491	0.553225	0.05
113	Gut microbiota abundance (genus Parabacteroides id.954)	Graves' disease	MR RAPS	0.778972	1.38576	0.437881	0.395376	0.05
114	Gut microbiota abundance (genus Paraprevotella id.962)	Graves' disease	Inverse variance weighted (multiplicative random effects)	1.0749	1.4503	0.796668	0.636495	0.05
114	Gut microbiota abundance (genus Paraprevotella id.962)	Graves' disease	MR Egger	1.08445	4.01727	0.292742	0.895141	0.05
114	Gut microbiota abundance (genus Paraprevotella id.962)	Graves' disease	Inverse variance weighted (fixed effects)	1.0749	1.33239	0.867169	0.509756	0.05
114	Gut microbiota abundance (genus Paraprevotella id.962)	Graves' disease	Weighted median	1.13911	1.58387	0.819239	0.438656	0.05
114	Gut microbiota abundance (genus Paraprevotella id.962)	Graves' disease	Weighted mode	1.14103	2.02701	0.642298	0.660736	0.05
114	Gut microbiota abundance (genus Paraprevotella id.962)	Graves' disease	MR RAPS	1.08257	1.3486	0.869009	0.479167	0.05
115	Gut microbiota abundance (genus Parasutterella id.2892)	Graves' disease	Inverse variance weighted (multiplicative random effects)	0.801419	0.967238	0.664027	0.0210453	0.05
115	Gut microbiota abundance (genus Parasutterella id.2892)	Graves' disease	MR Egger	0.876453	1.92106	0.399867	0.722892	0.05
115	Gut microbiota abundance (genus Parasutterella id.2892)	Graves' disease	Inverse variance weighted (fixed effects)	0.801419	1.03534	0.620348	0.0902283	0.05
115	Gut microbiota abundance (genus Parasutterella id.2892)	Graves' disease	Weighted median	0.908288	1.28508	0.641973	0.586911	0.05
115	Gut microbiota abundance (genus Parasutterella id.2892)	Graves' disease	Weighted mode	0.948429	1.58047	0.569148	0.842109	0.05
115	Gut microbiota abundance (genus Parasutterella id.2892)	Graves' disease	MR RAPS	0.796562	1.04817	0.605354	0.104354	0.05
116	Gut microbiota abundance (genus Peptococcus id.2037)	Graves' disease	Inverse variance weighted (multiplicative random effects)	1.01082	1.33114	0.767581	0.93893	0.05
116	Gut microbiota abundance (genus Peptococcus id.2037)	Graves' disease	MR Egger	1.85349	5.96314	0.576111	0.272107	0.05
116	Gut microbiota abundance (genus Peptococcus id.2037)	Graves' disease	Inverse variance weighted (fixed effects)	1.01082	1.24023	0.823843	0.917874	0.05
116	Gut microbiota abundance (genus Peptococcus id.2037)	Graves' disease	Weighted median	1.05311	1.41566	0.783415	0.731705	0.05
116	Gut microbiota abundance (genus Peptococcus id.2037)	Graves' disease	Weighted mode	1.06239	1.66484	0.677946	0.796607	0.05
116	Gut microbiota abundance (genus Peptococcus id.2037)	Graves' disease	MR RAPS	1.01175	1.24821	0.820088	0.913167	0.05
117	Gut microbiota abundance (genus Phascolarctobacterium id.2168)	Graves' disease	Inverse variance weighted (multiplicative random effects)	1.08358	1.72791	0.679512	0.736015	0.05
117	Gut microbiota abundance (genus Phascolarctobacterium id.2168)	Graves' disease	MR Egger	3.49617	56.7546	0.215369	0.321886	0.05
117	Gut microbiota abundance (genus Phascolarctobacterium id.2168)	Graves' disease	Inverse variance weighted (fixed effects)	1.08358	1.58415	0.741176	0.678695	0.05
117	Gut microbiota abundance (genus Phascolarctobacterium id.2168)	Graves' disease	Weighted median	1.01745	1.66983	0.619942	0.945442	0.05
117	Gut microbiota abundance (genus Phascolarctobacterium id.2168)	Graves' disease	Weighted mode	0.87654	1.74517	0.440256	0.720517	0.05
117	Gut microbiota abundance (genus Phascolarctobacterium id.2168)	Graves' disease	MR RAPS	1.08798	1.61874	0.731243	0.677451	0.05
118	Gut microbiota abundance (genus Prevotella7 id.11182)	Graves' disease	Inverse variance weighted (multiplicative random effects)	1.15524	1.34678	0.990938	0.0652288	0.05
118	Gut microbiota abundance (genus Prevotella7 id.11182)	Graves' disease	MR Egger	1.72146	5.74716	0.515633	0.341641	0.05
118	Gut microbiota abundance (genus Prevotella7 id.11182)	Graves' disease	Inverse variance weighted (fixed effects)	1.15524	1.38619	0.962764	0.120685	0.05
118	Gut microbiota abundance (genus Prevotella7 id.11182)	Graves' disease	Weighted median	1.16204	1.4836	0.910179	0.228241	0.05
118	Gut microbiota abundance (genus Prevotella7 id.11182)	Graves' disease	Weighted mode	1.19886	1.8289	0.785857	0.419641	0.05
118	Gut microbiota abundance (genus Prevotella7 id.11182)	Graves' disease	MR RAPS	1.16097	1.41016	0.955812	0.132464	0.05
119	Gut microbiota abundance (genus Prevotella9 id.11183)	Graves' disease	Inverse variance weighted (multiplicative random effects)	1.01273	1.29428	0.792431	0.919477	0.05
119	Gut microbiota abundance (genus Prevotella9 id.11183)	Graves' disease	MR Egger	0.814443	1.81053	0.366367	0.590942	0.05
119	Gut microbiota abundance (genus Prevotella9 id.11183)	Graves' disease	Inverse variance weighted (fixed effects)	1.01273	1.28142	0.800381	0.916074	0.05
119	Gut microbiota abundance (genus Prevotella9 id.11183)	Graves' disease	Weighted median	1.10361	1.54194	0.789879	0.56345	0.05
119	Gut microbiota abundance (genus Prevotella9 id.11183)	Graves' disease	Weighted mode	1.33592	2.57256	0.693735	0.400947	0.05
119	Gut microbiota abundance (genus Prevotella9 id.11183)	Graves' disease	MR RAPS	1.01355	1.29529	0.793084	0.914382	0.05
120	Gut microbiota abundance (genus Rikenellaceae RC9 gut group id.11191)	Graves' disease	Inverse variance weighted (multiplicative random effects)	1.08627	1.23717	0.953769	0.212475	0.05
120	Gut microbiota abundance (genus Rikenellaceae RC9 gut group id.11191)	Graves' disease	MR Egger	1.76033	6.10543	0.507541	0.337456	0.05
120	Gut microbiota abundance (genus Rikenellaceae RC9 gut group id.11191)	Graves' disease	Inverse variance weighted (fixed effects)	1.08627	1.29498	0.911194	0.356097	0.05
120	Gut microbiota abundance (genus Rikenellaceae RC9 gut group id.11191)	Graves' disease	Weighted median	1.02763	1.30005	0.812297	0.820274	0.05
120	Gut microbiota abundance (genus Rikenellaceae RC9 gut group id.11191)	Graves' disease	Weighted mode	0.973032	1.4126	0.670245	0.888558	0.05
120	Gut microbiota abundance (genus Rikenellaceae RC9 gut group id.11191)	Graves' disease	MR RAPS	1.08844	1.31255	0.902592	0.375006	0.05
121	Gut microbiota abundance (genus Romboutsia id.11347)	Graves' disease	Inverse variance weighted (multiplicative random effects)	0.969497	1.3446	0.699038	0.852728	0.05
121	Gut microbiota abundance (genus Romboutsia id.11347)	Graves' disease	MR Egger	1.33249	3.89072	0.45635	0.571218	0.05
121	Gut microbiota abundance (genus Romboutsia id.11347)	Graves' disease	Inverse variance weighted (fixed effects)	0.969497	1.32901	0.707238	0.847349	0.05
121	Gut microbiota abundance (genus Romboutsia id.11347)	Graves' disease	Weighted median	0.96628	1.48056	0.630636	0.874809	0.05
121	Gut microbiota abundance (genus Romboutsia id.11347)	Graves' disease	Weighted mode	0.971833	1.88242	0.501727	0.933895	0.05
121	Gut microbiota abundance (genus Romboutsia id.11347)	Graves' disease	MR RAPS	0.968057	1.34795	0.695229	0.847582	0.05
122	Gut microbiota abundance (genus Roseburia id.2012)	Graves' disease	Inverse variance weighted (multiplicative random effects)	0.944364	1.36574	0.652998	0.761046	0.05
122	Gut microbiota abundance (genus Roseburia id.2012)	Graves' disease	MR Egger	0.554868	1.89614	0.162371	0.31872	0.05
122	Gut microbiota abundance (genus Roseburia id.2012)	Graves' disease	Inverse variance weighted (fixed effects)	0.944364	1.35312	0.659089	0.755073	0.05
122	Gut microbiota abundance (genus Roseburia id.2012)	Graves' disease	Weighted median	0.928885	1.5052	0.573232	0.764523	0.05
122	Gut microbiota abundance (genus Roseburia id.2012)	Graves' disease	Weighted mode	0.916105	1.96383	0.427353	0.825589	0.05
122	Gut microbiota abundance (genus Roseburia id.2012)	Graves' disease	MR RAPS	0.941968	1.37623	0.644734	0.757275	0.05
123	Gut microbiota abundance (genus Ruminiclostridium5 id.11355)	Graves' disease	Inverse variance weighted (multiplicative random effects)	1.0753	1.75515	0.658787	0.771492	0.05
123	Gut microbiota abundance (genus Ruminiclostridium5 id.11355)	Graves' disease	MR Egger	1.20494	13.9953	0.103741	0.869235	0.05
123	Gut microbiota abundance (genus Ruminiclostridium5 id.11355)	Graves' disease	Inverse variance weighted (fixed effects)	1.0753	1.58614	0.728983	0.71431	0.05
123	Gut microbiota abundance (genus Ruminiclostridium5 id.11355)	Graves' disease	Weighted median	1.61216	2.81633	0.922855	0.0933607	0.05
123	Gut microbiota abundance (genus Ruminiclostridium5 id.11355)	Graves' disease	Weighted mode	1.86351	4.76097	0.729403	0.222542	0.05
123	Gut microbiota abundance (genus Ruminiclostridium5 id.11355)	Graves' disease	MR RAPS	1.08078	1.61828	0.721803	0.706052	0.05
124	Gut microbiota abundance (genus Ruminiclostridium6 id.11356)	Graves' disease	Inverse variance weighted (multiplicative random effects)	1.02713	1.44367	0.730767	0.877532	0.05
124	Gut microbiota abundance (genus Ruminiclostridium6 id.11356)	Graves' disease	MR Egger	0.766023	1.96552	0.298542	0.554509	0.05
124	Gut microbiota abundance (genus Ruminiclostridium6 id.11356)	Graves' disease	Inverse variance weighted (fixed effects)	1.02713	1.38718	0.760528	0.861419	0.05
124	Gut microbiota abundance (genus Ruminiclostridium6 id.11356)	Graves' disease	Weighted median	0.92236	1.44128	0.59027	0.722671	0.05
124	Gut microbiota abundance (genus Ruminiclostridium6 id.11356)	Graves' disease	Weighted mode	0.796962	1.64942	0.385073	0.550644	0.05
124	Gut microbiota abundance (genus Ruminiclostridium6 id.11356)	Graves' disease	MR RAPS	1.02879	1.40753	0.751962	0.859139	0.05
125	Gut microbiota abundance (genus Ruminiclostridium9 id.11357)	Graves' disease	Inverse variance weighted (multiplicative random effects)	1.06531	1.99976	0.567513	0.8439	0.05
125	Gut microbiota abundance (genus Ruminiclostridium9 id.11357)	Graves' disease	MR Egger	4.91024	185.289	0.130124	0.339951	0.05
125	Gut microbiota abundance (genus Ruminiclostridium9 id.11357)	Graves' disease	Inverse variance weighted (fixed effects)	1.06531	1.68987	0.671582	0.788111	0.05
125	Gut microbiota abundance (genus Ruminiclostridium9 id.11357)	Graves' disease	Weighted median	1.21781	2.32489	0.63791	0.550297	0.05
125	Gut microbiota abundance (genus Ruminiclostridium9 id.11357)	Graves' disease	Weighted mode	1.22447	2.95901	0.506702	0.666418	0.05
125	Gut microbiota abundance (genus Ruminiclostridium9 id.11357)	Graves' disease	MR RAPS	1.07118	1.72545	0.665002	0.777407	0.05
126	Gut microbiota abundance (genus Ruminococcaceae NK4A214 group id.11358)	Graves' disease	Inverse variance weighted (multiplicative random effects)	1.43998	2.05087	1.01106	0.0432857	0.05
126	Gut microbiota abundance (genus Ruminococcaceae NK4A214 group id.11358)	Graves' disease	MR Egger	3.50702	11.7647	1.04543	0.0451881	0.05
126	Gut microbiota abundance (genus Ruminococcaceae NK4A214 group id.11358)	Graves' disease	Inverse variance weighted (fixed effects)	1.43998	2.00232	1.03557	0.0301758	0.05
126	Gut microbiota abundance (genus Ruminococcaceae NK4A214 group id.11358)	Graves' disease	Weighted median	1.34997	2.14539	0.849453	0.204208	0.05
126	Gut microbiota abundance (genus Ruminococcaceae NK4A214 group id.11358)	Graves' disease	Weighted mode	1.16833	2.32052	0.588229	0.664687	0.05
126	Gut microbiota abundance (genus Ruminococcaceae NK4A214 group id.11358)	Graves' disease	MR RAPS	1.46487	2.07628	1.03351	0.0319372	0.05
127	Gut microbiota abundance (genus Ruminococcaceae UCG002 id.11360)	Graves' disease	Inverse variance weighted (multiplicative random effects)	1.02258	1.3787	0.758441	0.883579	0.05
127	Gut microbiota abundance (genus Ruminococcaceae UCG002 id.11360)	Graves' disease	MR Egger	0.631469	1.41159	0.282486	0.246361	0.05
127	Gut microbiota abundance (genus Ruminococcaceae UCG002 id.11360)	Graves' disease	Inverse variance weighted (fixed effects)	1.02258	1.32925	0.786657	0.867507	0.05
127	Gut microbiota abundance (genus Ruminococcaceae UCG002 id.11360)	Graves' disease	Weighted median	1.02099	1.47741	0.705576	0.912257	0.05
127	Gut microbiota abundance (genus Ruminococcaceae UCG002 id.11360)	Graves' disease	Weighted mode	1.09464	1.79251	0.668471	0.7235	0.05
127	Gut microbiota abundance (genus Ruminococcaceae UCG002 id.11360)	Graves' disease	MR RAPS	1.02365	1.34827	0.777198	0.867869	0.05
128	Gut microbiota abundance (genus Ruminococcaceae UCG003 id.11361)	Graves' disease	Inverse variance weighted (multiplicative random effects)	0.921638	1.23888	0.685631	0.588725	0.05
128	Gut microbiota abundance (genus Ruminococcaceae UCG003 id.11361)	Graves' disease	MR Egger	0.715813	2.29898	0.222877	0.542399	0.05
128	Gut microbiota abundance (genus Ruminococcaceae UCG003 id.11361)	Graves' disease	Inverse variance weighted (fixed effects)	0.921638	1.26724	0.670291	0.615481	0.05
128	Gut microbiota abundance (genus Ruminococcaceae UCG003 id.11361)	Graves' disease	Weighted median	1.13233	1.76482	0.726514	0.583088	0.05
128	Gut microbiota abundance (genus Ruminococcaceae UCG003 id.11361)	Graves' disease	Weighted mode	1.22577	2.51673	0.597014	0.590239	0.05
128	Gut microbiota abundance (genus Ruminococcaceae UCG003 id.11361)	Graves' disease	MR RAPS	0.918963	1.28423	0.657586	0.620649	0.05
129	Gut microbiota abundance (genus Ruminococcaceae UCG004 id.11362)	Graves' disease	Inverse variance weighted (multiplicative random effects)	1.32945	1.77518	0.995645	0.0535558	0.05
129	Gut microbiota abundance (genus Ruminococcaceae UCG004 id.11362)	Graves' disease	MR Egger	1.63024	11.1095	0.239228	0.58429	0.05
129	Gut microbiota abundance (genus Ruminococcaceae UCG004 id.11362)	Graves' disease	Inverse variance weighted (fixed effects)	1.32945	1.77477	0.995872	0.0533677	0.05
129	Gut microbiota abundance (genus Ruminococcaceae UCG004 id.11362)	Graves' disease	Weighted median	1.13367	1.68167	0.764249	0.532879	0.05
129	Gut microbiota abundance (genus Ruminococcaceae UCG004 id.11362)	Graves' disease	Weighted mode	1.08304	2.01165	0.583088	0.805763	0.05
129	Gut microbiota abundance (genus Ruminococcaceae UCG004 id.11362)	Graves' disease	MR RAPS	1.34716	1.83139	0.99097	0.0571581	0.05
130	Gut microbiota abundance (genus Ruminococcaceae UCG005 id.11363)	Graves' disease	Inverse variance weighted (multiplicative random effects)	1.06884	1.35382	0.843859	0.580862	0.05
130	Gut microbiota abundance (genus Ruminococcaceae UCG005 id.11363)	Graves' disease	MR Egger	0.993384	2.41678	0.408316	0.987395	0.05
130	Gut microbiota abundance (genus Ruminococcaceae UCG005 id.11363)	Graves' disease	Inverse variance weighted (fixed effects)	1.06884	1.43775	0.794596	0.659854	0.05
130	Gut microbiota abundance (genus Ruminococcaceae UCG005 id.11363)	Graves' disease	Weighted median	0.958894	1.4504	0.633948	0.842409	0.05
130	Gut microbiota abundance (genus Ruminococcaceae UCG005 id.11363)	Graves' disease	Weighted mode	0.80576	1.47038	0.441552	0.493999	0.05
130	Gut microbiota abundance (genus Ruminococcaceae UCG005 id.11363)	Graves' disease	MR RAPS	1.07081	1.46691	0.781668	0.67007	0.05
131	Gut microbiota abundance (genus Ruminococcaceae UCG009 id.11366)	Graves' disease	Inverse variance weighted (multiplicative random effects)	0.986643	1.23351	0.789182	0.90605	0.05
131	Gut microbiota abundance (genus Ruminococcaceae UCG009 id.11366)	Graves' disease	MR Egger	1.18351	3.55779	0.393699	0.740871	0.05
131	Gut microbiota abundance (genus Ruminococcaceae UCG009 id.11366)	Graves' disease	Inverse variance weighted (fixed effects)	0.986643	1.26868	0.767307	0.916514	0.05
131	Gut microbiota abundance (genus Ruminococcaceae UCG009 id.11366)	Graves' disease	Weighted median	0.900756	1.2446	0.651906	0.526351	0.05
131	Gut microbiota abundance (genus Ruminococcaceae UCG009 id.11366)	Graves' disease	Weighted mode	0.796703	1.45719	0.43559	0.477605	0.05
131	Gut microbiota abundance (genus Ruminococcaceae UCG009 id.11366)	Graves' disease	MR RAPS	0.986136	1.28587	0.75627	0.917881	0.05
132	Gut microbiota abundance (genus Ruminococcaceae UCG010 id.11367)	Graves' disease	Inverse variance weighted (multiplicative random effects)	0.771207	1.16202	0.511832	0.214207	0.05
132	Gut microbiota abundance (genus Ruminococcaceae UCG010 id.11367)	Graves' disease	MR Egger	1.62911	7.33424	0.361864	0.45127	0.05
132	Gut microbiota abundance (genus Ruminococcaceae UCG010 id.11367)	Graves' disease	Inverse variance weighted (fixed effects)	0.771207	1.17153	0.507678	0.223272	0.05
132	Gut microbiota abundance (genus Ruminococcaceae UCG010 id.11367)	Graves' disease	Weighted median	0.853097	1.46073	0.498226	0.562575	0.05
132	Gut microbiota abundance (genus Ruminococcaceae UCG010 id.11367)	Graves' disease	Weighted mode	0.95371	1.88671	0.482089	0.897005	0.05
132	Gut microbiota abundance (genus Ruminococcaceae UCG010 id.11367)	Graves' disease	MR RAPS	0.761672	1.19116	0.487039	0.232769	0.05
133	Gut microbiota abundance (genus Ruminococcaceae UCG011 id.11368)	Graves' disease	Inverse variance weighted (multiplicative random effects)	0.926652	1.13898	0.753905	0.469253	0.05
133	Gut microbiota abundance (genus Ruminococcaceae UCG011 id.11368)	Graves' disease	MR Egger	0.533631	1.83013	0.155596	0.273565	0.05
133	Gut microbiota abundance (genus Ruminococcaceae UCG011 id.11368)	Graves' disease	Inverse variance weighted (fixed effects)	0.926652	1.13442	0.756935	0.460487	0.05
133	Gut microbiota abundance (genus Ruminococcaceae UCG011 id.11368)	Graves' disease	Weighted median	0.910959	1.1879	0.698581	0.491084	0.05
133	Gut microbiota abundance (genus Ruminococcaceae UCG011 id.11368)	Graves' disease	Weighted mode	0.84518	1.28727	0.554917	0.458964	0.05
133	Gut microbiota abundance (genus Ruminococcaceae UCG011 id.11368)	Graves' disease	MR RAPS	0.923987	1.14265	0.747168	0.46569	0.05
134	Gut microbiota abundance (genus Ruminococcaceae UCG013 id.11370)	Graves' disease	Inverse variance weighted (multiplicative random effects)	1.01274	1.31947	0.777316	0.925266	0.05
134	Gut microbiota abundance (genus Ruminococcaceae UCG013 id.11370)	Graves' disease	MR Egger	1.05061	3.38258	0.326315	0.927103	0.05
134	Gut microbiota abundance (genus Ruminococcaceae UCG013 id.11370)	Graves' disease	Inverse variance weighted (fixed effects)	1.01274	1.45	0.707342	0.944872	0.05
134	Gut microbiota abundance (genus Ruminococcaceae UCG013 id.11370)	Graves' disease	Weighted median	0.932501	1.47735	0.588592	0.765946	0.05
134	Gut microbiota abundance (genus Ruminococcaceae UCG013 id.11370)	Graves' disease	Weighted mode	0.955637	1.90981	0.478185	0.900335	0.05
134	Gut microbiota abundance (genus Ruminococcaceae UCG013 id.11370)	Graves' disease	MR RAPS	1.01303	1.48318	0.691904	0.946955	0.05
135	Gut microbiota abundance (genus Ruminococcaceae UCG014 id.11371)	Graves' disease	Inverse variance weighted (multiplicative random effects)	1.24467	1.74463	0.887986	0.203931	0.05
135	Gut microbiota abundance (genus Ruminococcaceae UCG014 id.11371)	Graves' disease	MR Egger	0.946019	2.38447	0.375325	0.895343	0.05
135	Gut microbiota abundance (genus Ruminococcaceae UCG014 id.11371)	Graves' disease	Inverse variance weighted (fixed effects)	1.24467	1.72801	0.896525	0.191047	0.05
135	Gut microbiota abundance (genus Ruminococcaceae UCG014 id.11371)	Graves' disease	Weighted median	1.3139	2.06573	0.835706	0.236984	0.05
135	Gut microbiota abundance (genus Ruminococcaceae UCG014 id.11371)	Graves' disease	Weighted mode	1.34186	2.22585	0.808943	0.284172	0.05
135	Gut microbiota abundance (genus Ruminococcaceae UCG014 id.11371)	Graves' disease	MR RAPS	1.25267	1.77372	0.88468	0.204263	0.05
136	Gut microbiota abundance (genus Ruminococcus1 id.11373)	Graves' disease	Inverse variance weighted (multiplicative random effects)	0.821294	1.12657	0.598741	0.222115	0.05
136	Gut microbiota abundance (genus Ruminococcus1 id.11373)	Graves' disease	MR Egger	0.62935	1.90132	0.208319	0.371139	0.05
136	Gut microbiota abundance (genus Ruminococcus1 id.11373)	Graves' disease	Inverse variance weighted (fixed effects)	0.821294	1.17616	0.573494	0.282617	0.05
136	Gut microbiota abundance (genus Ruminococcus1 id.11373)	Graves' disease	Weighted median	0.839431	1.35971	0.518233	0.476898	0.05
136	Gut microbiota abundance (genus Ruminococcus1 id.11373)	Graves' disease	Weighted mode	0.957905	1.97762	0.463983	0.909983	0.05
136	Gut microbiota abundance (genus Ruminococcus1 id.11373)	Graves' disease	MR RAPS	0.815789	1.19596	0.556464	0.296884	0.05
137	Gut microbiota abundance (genus Ruminococcus2 id.11374)	Graves' disease	Inverse variance weighted (multiplicative random effects)	0.910928	1.11614	0.743445	0.368125	0.05
137	Gut microbiota abundance (genus Ruminococcus2 id.11374)	Graves' disease	MR Egger	1.21098	2.50502	0.585416	0.581781	0.05
137	Gut microbiota abundance (genus Ruminococcus2 id.11374)	Graves' disease	Inverse variance weighted (fixed effects)	0.910928	1.19987	0.691567	0.506885	0.05
137	Gut microbiota abundance (genus Ruminococcus2 id.11374)	Graves' disease	Weighted median	0.945914	1.3864	0.645378	0.775599	0.05
137	Gut microbiota abundance (genus Ruminococcus2 id.11374)	Graves' disease	Weighted mode	0.997497	1.61319	0.616793	0.991993	0.05
137	Gut microbiota abundance (genus Ruminococcus2 id.11374)	Graves' disease	MR RAPS	0.909083	1.21949	0.677685	0.524783	0.05
138	Gut microbiota abundance (genus Ruminococcus gauvreauii group id.11342)	Graves' disease	Inverse variance weighted (multiplicative random effects)	0.927496	1.40432	0.612574	0.722114	0.05
138	Gut microbiota abundance (genus Ruminococcus gauvreauii group id.11342)	Graves' disease	MR Egger	0.846891	6.49074	0.1105	0.858143	0.05
138	Gut microbiota abundance (genus Ruminococcus gauvreauii group id.11342)	Graves' disease	Inverse variance weighted (fixed effects)	0.927496	1.31265	0.655351	0.671018	0.05
138	Gut microbiota abundance (genus Ruminococcus gauvreauii group id.11342)	Graves' disease	Weighted median	0.841187	1.37468	0.514735	0.490113	0.05
138	Gut microbiota abundance (genus Ruminococcus gauvreauii group id.11342)	Graves' disease	Weighted mode	0.77363	1.48587	0.402798	0.460593	0.05
138	Gut microbiota abundance (genus Ruminococcus gauvreauii group id.11342)	Graves' disease	MR RAPS	0.923554	1.32667	0.642929	0.666941	0.05
139	Gut microbiota abundance (genus Ruminococcus gnavus group id.14376)	Graves' disease	Inverse variance weighted (multiplicative random effects)	0.913853	1.16118	0.719206	0.461019	0.05
139	Gut microbiota abundance (genus Ruminococcus gnavus group id.14376)	Graves' disease	MR Egger	1.54887	5.76743	0.415958	0.477283	0.05
139	Gut microbiota abundance (genus Ruminococcus gnavus group id.14376)	Graves' disease	Inverse variance weighted (fixed effects)	0.913853	1.15622	0.722291	0.452905	0.05
139	Gut microbiota abundance (genus Ruminococcus gnavus group id.14376)	Graves' disease	Weighted median	1.0762	1.48655	0.779118	0.655914	0.05
139	Gut microbiota abundance (genus Ruminococcus gnavus group id.14376)	Graves' disease	Weighted mode	1.16866	1.92505	0.709467	0.554159	0.05
139	Gut microbiota abundance (genus Ruminococcus gnavus group id.14376)	Graves' disease	MR RAPS	0.90991	1.16506	0.71064	0.454088	0.05
140	Gut microbiota abundance (genus Ruminococcus torques group id.14377)	Graves' disease	Inverse variance weighted (multiplicative random effects)	0.850962	1.57672	0.459269	0.608024	0.05
140	Gut microbiota abundance (genus Ruminococcus torques group id.14377)	Graves' disease	MR Egger	3.29545	25.3582	0.428263	0.212105	0.05
140	Gut microbiota abundance (genus Ruminococcus torques group id.14377)	Graves' disease	Inverse variance weighted (fixed effects)	0.850962	1.43228	0.505582	0.543494	0.05
140	Gut microbiota abundance (genus Ruminococcus torques group id.14377)	Graves' disease	Weighted median	0.712465	1.4785	0.343326	0.362719	0.05
140	Gut microbiota abundance (genus Ruminococcus torques group id.14377)	Graves' disease	Weighted mode	0.520246	1.52854	0.177068	0.279595	0.05
140	Gut microbiota abundance (genus Ruminococcus torques group id.14377)	Graves' disease	MR RAPS	0.842863	1.4509	0.489638	0.537298	0.05
141	Gut microbiota abundance (genus Sellimonas id.14369)	Graves' disease	Inverse variance weighted (multiplicative random effects)	1.10957	1.40956	0.873422	0.394464	0.05
141	Gut microbiota abundance (genus Sellimonas id.14369)	Graves' disease	MR Egger	0.849472	4.84391	0.148971	0.835071	0.05
141	Gut microbiota abundance (genus Sellimonas id.14369)	Graves' disease	Inverse variance weighted (fixed effects)	1.10957	1.3262	0.928322	0.2532	0.05
141	Gut microbiota abundance (genus Sellimonas id.14369)	Graves' disease	Weighted median	1.06817	1.42233	0.802202	0.651682	0.05
141	Gut microbiota abundance (genus Sellimonas id.14369)	Graves' disease	Weighted mode	0.999536	1.70033	0.587574	0.998677	0.05
141	Gut microbiota abundance (genus Sellimonas id.14369)	Graves' disease	MR RAPS	1.11866	1.34516	0.930299	0.233265	0.05
142	Gut microbiota abundance (genus Senegalimassilia id.11160)	Graves' disease	Inverse variance weighted (multiplicative random effects)	0.677726	1.22085	0.376224	0.195157	0.05
142	Gut microbiota abundance (genus Senegalimassilia id.11160)	Graves' disease	MR Egger	0.558182	22.2442	0.0140067	0.690166	0.05
142	Gut microbiota abundance (genus Senegalimassilia id.11160)	Graves' disease	Inverse variance weighted (fixed effects)	0.677726	1.00888	0.455269	0.0553099	0.05
142	Gut microbiota abundance (genus Senegalimassilia id.11160)	Graves' disease	Weighted median	0.581554	1.05504	0.320561	0.0744757	0.05
142	Gut microbiota abundance (genus Senegalimassilia id.11160)	Graves' disease	Weighted mode	0.494141	1.05152	0.232212	0.14129	0.05
142	Gut microbiota abundance (genus Senegalimassilia id.11160)	Graves' disease	MR RAPS	0.652576	0.991402	0.429549	0.0454496	0.05
143	Gut microbiota abundance (genus Slackia id.825)	Graves' disease	Inverse variance weighted (multiplicative random effects)	1.0091	1.24471	0.818096	0.932542	0.05
143	Gut microbiota abundance (genus Slackia id.825)	Graves' disease	MR Egger	0.743285	12.2554	0.0450801	0.799005	0.05
143	Gut microbiota abundance (genus Slackia id.825)	Graves' disease	Inverse variance weighted (fixed effects)	1.0091	1.40218	0.726221	0.95694	0.05
143	Gut microbiota abundance (genus Slackia id.825)	Graves' disease	Weighted median	0.910707	1.35936	0.610132	0.647174	0.05
143	Gut microbiota abundance (genus Slackia id.825)	Graves' disease	Weighted mode	0.861592	1.54964	0.479042	0.639987	0.05
143	Gut microbiota abundance (genus Slackia id.825)	Graves' disease	MR RAPS	1.00927	1.43214	0.711262	0.958787	0.05
144	Gut microbiota abundance (genus Streptococcus id.1853)	Graves' disease	Inverse variance weighted (multiplicative random effects)	0.925578	1.4565	0.588188	0.738125	0.05
144	Gut microbiota abundance (genus Streptococcus id.1853)	Graves' disease	MR Egger	3.40109	18.1969	0.635682	0.138342	0.05
144	Gut microbiota abundance (genus Streptococcus id.1853)	Graves' disease	Inverse variance weighted (fixed effects)	0.925578	1.34676	0.636117	0.686086	0.05
144	Gut microbiota abundance (genus Streptococcus id.1853)	Graves' disease	Weighted median	1.25914	2.1314	0.743841	0.390868	0.05
144	Gut microbiota abundance (genus Streptococcus id.1853)	Graves' disease	Weighted mode	1.2252	2.48377	0.604367	0.58563	0.05
144	Gut microbiota abundance (genus Streptococcus id.1853)	Graves' disease	MR RAPS	0.921361	1.36045	0.623991	0.680403	0.05
145	Gut microbiota abundance (genus Subdoligranulum id.2070)	Graves' disease	Inverse variance weighted (multiplicative random effects)	1.11217	1.4997	0.82478	0.485792	0.05
145	Gut microbiota abundance (genus Subdoligranulum id.2070)	Graves' disease	MR Egger	0.661755	2.73469	0.160135	0.517125	0.05
145	Gut microbiota abundance (genus Subdoligranulum id.2070)	Graves' disease	Inverse variance weighted (fixed effects)	1.11217	1.71896	0.719576	0.63224	0.05
145	Gut microbiota abundance (genus Subdoligranulum id.2070)	Graves' disease	Weighted median	1.24741	2.14407	0.725735	0.423729	0.05
145	Gut microbiota abundance (genus Subdoligranulum id.2070)	Graves' disease	Weighted mode	1.31071	2.88744	0.594975	0.523468	0.05
145	Gut microbiota abundance (genus Subdoligranulum id.2070)	Graves' disease	MR RAPS	1.11447	1.77371	0.700249	0.64759	0.05
146	Gut microbiota abundance (genus Sutterella id.2896)	Graves' disease	Inverse variance weighted (multiplicative random effects)	1.48238	2.16116	1.01679	0.0407008	0.05
146	Gut microbiota abundance (genus Sutterella id.2896)	Graves' disease	MR Egger	5.73822	32.0831	1.02631	0.0494891	0.05
146	Gut microbiota abundance (genus Sutterella id.2896)	Graves' disease	Inverse variance weighted (fixed effects)	1.48238	2.05515	1.06924	0.0181948	0.05
146	Gut microbiota abundance (genus Sutterella id.2896)	Graves' disease	Weighted median	1.37013	2.21055	0.849231	0.196925	0.05
146	Gut microbiota abundance (genus Sutterella id.2896)	Graves' disease	Weighted mode	1.05203	2.83053	0.391013	0.921792	0.05
146	Gut microbiota abundance (genus Sutterella id.2896)	Graves' disease	MR RAPS	1.51732	2.13889	1.07638	0.0173054	0.05
147	Gut microbiota abundance (genus Terrisporobacter id.11348)	Graves' disease	Inverse variance weighted (multiplicative random effects)	0.773437	1.23156	0.485729	0.279056	0.05
147	Gut microbiota abundance (genus Terrisporobacter id.11348)	Graves' disease	MR Egger	0.901097	8.78181	0.0924611	0.906978	0.05
147	Gut microbiota abundance (genus Terrisporobacter id.11348)	Graves' disease	Inverse variance weighted (fixed effects)	0.773437	1.12452	0.531963	0.178494	0.05
147	Gut microbiota abundance (genus Terrisporobacter id.11348)	Graves' disease	Weighted median	0.817928	1.36827	0.488942	0.443915	0.05
147	Gut microbiota abundance (genus Terrisporobacter id.11348)	Graves' disease	Weighted mode	0.813768	1.63136	0.40593	0.592548	0.05
147	Gut microbiota abundance (genus Terrisporobacter id.11348)	Graves' disease	MR RAPS	0.760136	1.12857	0.511981	0.173781	0.05
148	Gut microbiota abundance (genus Turicibacter id.2162)	Graves' disease	Inverse variance weighted (multiplicative random effects)	0.837985	0.990618	0.708869	0.0384141	0.05
148	Gut microbiota abundance (genus Turicibacter id.2162)	Graves' disease	MR Egger	0.38965	1.67275	0.0907649	0.179397	0.05
148	Gut microbiota abundance (genus Turicibacter id.2162)	Graves' disease	Inverse variance weighted (fixed effects)	0.837985	1.13731	0.617436	0.256671	0.05
148	Gut microbiota abundance (genus Turicibacter id.2162)	Graves' disease	Weighted median	0.761527	1.11344	0.520841	0.159841	0.05
148	Gut microbiota abundance (genus Turicibacter id.2162)	Graves' disease	Weighted mode	0.723144	1.29839	0.402757	0.309315	0.05
148	Gut microbiota abundance (genus Turicibacter id.2162)	Graves' disease	MR RAPS	0.836458	1.1592	0.603572	0.283431	0.05
149	Gut microbiota abundance (genus Tyzzerella3 id.11335)	Graves' disease	Inverse variance weighted (multiplicative random effects)	1.046	1.267	0.863542	0.645635	0.05
149	Gut microbiota abundance (genus Tyzzerella3 id.11335)	Graves' disease	MR Egger	1.08054	3.99065	0.292573	0.898769	0.05
149	Gut microbiota abundance (genus Tyzzerella3 id.11335)	Graves' disease	Inverse variance weighted (fixed effects)	1.046	1.28954	0.848448	0.673684	0.05
149	Gut microbiota abundance (genus Tyzzerella3 id.11335)	Graves' disease	Weighted median	0.996563	1.33768	0.742431	0.98171	0.05
149	Gut microbiota abundance (genus Tyzzerella3 id.11335)	Graves' disease	Weighted mode	0.94323	1.4028	0.634217	0.77825	0.05
149	Gut microbiota abundance (genus Tyzzerella3 id.11335)	Graves' disease	MR RAPS	1.04746	1.30619	0.839976	0.680569	0.05
150	Gut microbiota abundance (genus Veillonella id.2198)	Graves' disease	Inverse variance weighted (multiplicative random effects)	0.631906	0.811273	0.492196	0.000317445	0.05
150	Gut microbiota abundance (genus Veillonella id.2198)	Graves' disease	MR Egger	26.2978	3.13552e+07	2.20561e-05	0.562709	0.05
150	Gut microbiota abundance (genus Veillonella id.2198)	Graves' disease	Inverse variance weighted (fixed effects)	0.631906	0.967775	0.412601	0.0348052	0.05
150	Gut microbiota abundance (genus Veillonella id.2198)	Graves' disease	Weighted median	0.70759	1.22431	0.40895	0.216266	0.05
150	Gut microbiota abundance (genus Veillonella id.2198)	Graves' disease	Weighted mode	0.747432	1.53147	0.364783	0.470907	0.05
150	Gut microbiota abundance (genus Veillonella id.2198)	Graves' disease	MR RAPS	0.628116	0.999414	0.394761	0.0497076	0.05

## Sheet: 02_SNPmsg
Supplementary Table 3. SNP information included in MR studies
round	exposure	outcome	SNP	chr	pos	effect_allele.exposure	other_allele.exposure	eaf.exposure	beta.exposure	se.exposure	pval.exposure	eaf.outcome	beta.outcome	se.outcome	pval.outcome
1	Gut microbiota abundance (family Acidaminococcaceae id.2166)	Graves' disease	rs262812	6	158647999	T	C	NA	-0.065675	0.0142257	3.24908e-06	0.305336	-0.0512595	0.0365313	0.160567
1	Gut microbiota abundance (family Acidaminococcaceae id.2166)	Graves' disease	rs2933324	9	107117653	G	A	NA	0.0662557	0.0140257	2.23676e-06	0.773488	-0.0238328	0.0399447	0.550744
1	Gut microbiota abundance (family Acidaminococcaceae id.2166)	Graves' disease	rs6589457	11	114701288	G	A	NA	-0.165911	0.0349516	2.3151e-06	0.950539	-0.100625	0.0772341	0.192625
1	Gut microbiota abundance (family Acidaminococcaceae id.2166)	Graves' disease	rs6923842	6	5723181	T	C	NA	-0.0796106	0.0169192	2.21304e-06	0.115006	-0.0274303	0.0524242	0.600808
1	Gut microbiota abundance (family Acidaminococcaceae id.2166)	Graves' disease	rs74540770	3	186553389	G	A	NA	-0.108969	0.0243533	7.0881e-06	0.0793315	0.052221	0.0617966	0.398084
1	Gut microbiota abundance (family Acidaminococcaceae id.2166)	Graves' disease	rs78702810	3	18462531	T	C	NA	-0.143755	0.0323244	9.16474e-06	0.106146	0.0732351	0.0546159	0.179949
2	Gut microbiota abundance (family Actinomycetaceae id.421)	Graves' disease	rs2889192	9	76394568	T	G	NA	-0.0887537	0.0195009	3.64418e-06	0.851082	0.0288477	0.047087	0.540111
2	Gut microbiota abundance (family Actinomycetaceae id.421)	Graves' disease	rs34583783	6	67207371	G	T	NA	0.123756	0.026427	5.47974e-06	0.0606903	-0.0329544	0.0702157	0.638832
2	Gut microbiota abundance (family Actinomycetaceae id.421)	Graves' disease	rs35011108	6	133007480	A	G	NA	0.241826	0.0503796	1.82671e-06	0.0676668	0.0236712	0.0671656	0.724516
2	Gut microbiota abundance (family Actinomycetaceae id.421)	Graves' disease	rs4073240	6	169224781	G	A	NA	0.0747546	0.0164684	6.05327e-06	0.381249	-0.0291113	0.0343075	0.396138
3	Gut microbiota abundance (family Alcaligenaceae id.2875)	Graves' disease	rs112135816	9	82485327	T	G	NA	-0.0775052	0.0171554	5.27667e-06	0.0617428	-0.063057	0.0688385	0.35966
3	Gut microbiota abundance (family Alcaligenaceae id.2875)	Graves' disease	rs1153990	5	104233461	A	G	NA	-0.058727	0.0128306	5.96788e-06	0.314457	-0.027572	0.0359102	0.442604
3	Gut microbiota abundance (family Alcaligenaceae id.2875)	Graves' disease	rs147968	16	85945839	C	T	NA	0.0489475	0.0110321	9.12704e-06	0.46058	0.05317	0.0334308	0.111734
3	Gut microbiota abundance (family Alcaligenaceae id.2875)	Graves' disease	rs28480294	15	71522509	C	T	NA	0.0516967	0.0115503	6.60602e-06	0.643101	-0.00570208	0.0349214	0.870295
3	Gut microbiota abundance (family Alcaligenaceae id.2875)	Graves' disease	rs4033856	4	45642485	T	C	NA	-0.081834	0.0168931	1.02903e-06	0.913151	-0.017265	0.0592567	0.770776
3	Gut microbiota abundance (family Alcaligenaceae id.2875)	Graves' disease	rs62191117	2	239900775	A	G	NA	0.0684302	0.0133636	2.75943e-07	0.20644	0.0142513	0.0412189	0.729533
3	Gut microbiota abundance (family Alcaligenaceae id.2875)	Graves' disease	rs62395635	5	173497796	T	C	NA	0.110583	0.0238514	3.34696e-06	0.0615375	-0.0711875	0.0699641	0.308923
3	Gut microbiota abundance (family Alcaligenaceae id.2875)	Graves' disease	rs6969323	7	104214487	A	C	NA	-0.0593564	0.0129137	3.8858e-06	0.220575	-0.0184611	0.0400953	0.645207
3	Gut microbiota abundance (family Alcaligenaceae id.2875)	Graves' disease	rs74776516	11	20763367	T	G	NA	-0.0944052	0.0213287	6.85046e-06	0.0678358	0.0631261	0.0663467	0.341371
3	Gut microbiota abundance (family Alcaligenaceae id.2875)	Graves' disease	rs7638039	3	70588939	T	C	NA	0.0603335	0.0127779	2.70477e-06	0.246378	-0.0366438	0.0388514	0.345589
3	Gut microbiota abundance (family Alcaligenaceae id.2875)	Graves' disease	rs9537886	13	58545246	A	C	NA	-0.0570888	0.0110683	2.35109e-07	0.428032	-0.0233011	0.0336279	0.488366
4	Gut microbiota abundance (family Bacteroidaceae id.917)	Graves' disease	rs11585893	1	10644351	A	G	NA	-0.0740746	0.0147633	1.79511e-06	0.246154	0.032746	0.0392813	0.40449
4	Gut microbiota abundance (family Bacteroidaceae id.917)	Graves' disease	rs13207588	6	41519430	A	G	NA	-0.059205	0.0131195	7.48497e-06	0.196655	0.030254	0.0422928	0.474395
4	Gut microbiota abundance (family Bacteroidaceae id.917)	Graves' disease	rs1340391	1	102960989	T	C	NA	-0.0592004	0.0132244	6.73008e-06	0.135276	0.0534575	0.0487411	0.272745
4	Gut microbiota abundance (family Bacteroidaceae id.917)	Graves' disease	rs17619981	19	24342250	T	G	NA	0.0880978	0.0187002	2.68683e-06	0.134975	-0.0581315	0.0489877	0.235364
4	Gut microbiota abundance (family Bacteroidaceae id.917)	Graves' disease	rs2023437	14	22045949	T	C	NA	-0.0782325	0.0167634	5.01822e-06	0.123853	-0.0028308	0.050897	0.955646
4	Gut microbiota abundance (family Bacteroidaceae id.917)	Graves' disease	rs66710942	3	77215327	T	C	NA	-0.0488038	0.0107412	5.8626e-06	0.476274	0.0517738	0.0334321	0.121472
4	Gut microbiota abundance (family Bacteroidaceae id.917)	Graves' disease	rs6795673	3	10593224	C	T	NA	0.0538565	0.0105251	3.37909e-07	0.478359	-0.0222596	0.0333767	0.504824
4	Gut microbiota abundance (family Bacteroidaceae id.917)	Graves' disease	rs9507307	13	24910476	C	T	NA	0.0604456	0.0129128	2.12711e-06	0.243488	-0.0583999	0.0389354	0.133636
5	Gut microbiota abundance (family Bacteroidales S24 7group id.11173)	Graves' disease	rs10872669	6	151515172	G	A	NA	0.123071	0.0275665	9.49008e-06	0.908363	0.0308955	0.0585738	0.597872
5	Gut microbiota abundance (family Bacteroidales S24 7group id.11173)	Graves' disease	rs12748533	1	242767252	G	T	NA	-0.0821108	0.0172701	2.59018e-06	0.288404	0.0404468	0.0369774	0.274031
5	Gut microbiota abundance (family Bacteroidales S24 7group id.11173)	Graves' disease	rs17043785	2	53139362	T	C	NA	-0.176187	0.0347133	5.11835e-07	0.0880444	-0.0429779	0.0588644	0.465318
5	Gut microbiota abundance (family Bacteroidales S24 7group id.11173)	Graves' disease	rs1850003	15	47340971	A	G	NA	0.084048	0.0177806	2.4053e-06	0.232216	-0.0543039	0.0395529	0.16977
5	Gut microbiota abundance (family Bacteroidales S24 7group id.11173)	Graves' disease	rs61508842	3	158653545	T	C	NA	0.122574	0.0272389	7.82781e-06	0.0863755	0.0701577	0.0595867	0.239034
5	Gut microbiota abundance (family Bacteroidales S24 7group id.11173)	Graves' disease	rs738193	22	25943322	T	C	NA	0.0847328	0.0165856	3.82164e-07	0.352855	-0.0386999	0.0350066	0.268942
5	Gut microbiota abundance (family Bacteroidales S24 7group id.11173)	Graves' disease	rs78609301	6	63236747	A	G	NA	-0.0867065	0.0195709	7.093e-06	0.299319	0.00514894	0.0364803	0.887757
5	Gut microbiota abundance (family Bacteroidales S24 7group id.11173)	Graves' disease	rs941000	7	90714667	T	C	NA	-0.0850266	0.0163382	3.15559e-07	0.63577	-0.0283725	0.0347372	0.414056
6	Gut microbiota abundance (family Bifidobacteriaceae id.433)	Graves' disease	rs10831953	11	13098051	G	A	NA	0.0537537	0.0123746	9.94741e-06	0.300069	0.0606862	0.0363262	0.0948025
6	Gut microbiota abundance (family Bifidobacteriaceae id.433)	Graves' disease	rs12446429	16	898055	T	C	NA	0.0810099	0.019073	8.52884e-06	0.19571	-0.0304248	0.0431628	0.480883
6	Gut microbiota abundance (family Bifidobacteriaceae id.433)	Graves' disease	rs13020688	2	192878532	G	A	NA	0.0584045	0.0122081	1.57373e-06	0.305245	0.00108681	0.0363674	0.97616
6	Gut microbiota abundance (family Bifidobacteriaceae id.433)	Graves' disease	rs182549	2	136616754	T	C	NA	-0.11707	0.0126703	5.94155e-20	0.598813	-0.0340119	0.0343474	0.322061
6	Gut microbiota abundance (family Bifidobacteriaceae id.433)	Graves' disease	rs4957061	5	521096	T	C	NA	0.0569873	0.0116907	1.1517e-06	0.423092	-0.0456457	0.0339285	0.178511
6	Gut microbiota abundance (family Bifidobacteriaceae id.433)	Graves' disease	rs540489	17	72897722	T	G	NA	-0.0632518	0.013817	5.36809e-06	0.175606	-0.0637736	0.0436821	0.144305
6	Gut microbiota abundance (family Bifidobacteriaceae id.433)	Graves' disease	rs55888705	4	1517826	A	G	NA	0.053673	0.0120586	8.66204e-06	0.281564	-0.019927	0.0370244	0.590429
6	Gut microbiota abundance (family Bifidobacteriaceae id.433)	Graves' disease	rs6899771	6	97406220	A	G	NA	-0.0914312	0.0202604	7.27998e-06	0.100899	0.0813546	0.0551885	0.140448
6	Gut microbiota abundance (family Bifidobacteriaceae id.433)	Graves' disease	rs7174549	15	92463303	T	C	NA	-0.0551726	0.0124655	6.86784e-06	0.641194	0.00926359	0.0348964	0.790655
6	Gut microbiota abundance (family Bifidobacteriaceae id.433)	Graves' disease	rs7322849	13	112859829	T	C	NA	0.110676	0.0200996	1.74032e-08	0.0909059	0.0638493	0.0583771	0.274069
6	Gut microbiota abundance (family Bifidobacteriaceae id.433)	Graves' disease	rs857444	6	14617591	C	T	NA	0.0553965	0.0120669	3.8249e-06	0.368964	0.0385927	0.0346155	0.264895
8	Gut microbiota abundance (family Clostridiaceae1 id.1869)	Graves' disease	rs10875374	1	101804809	T	C	NA	0.0536759	0.0119436	8.09823e-06	0.530957	0.0206919	0.0333855	0.535398
8	Gut microbiota abundance (family Clostridiaceae1 id.1869)	Graves' disease	rs12186080	3	132596627	G	A	NA	0.0748236	0.016246	5.33962e-06	0.165639	0.00655591	0.044701	0.883399
8	Gut microbiota abundance (family Clostridiaceae1 id.1869)	Graves' disease	rs12341505	9	136710881	G	A	NA	0.0814503	0.0179338	4.54485e-06	0.0927857	-0.0203193	0.0573598	0.723158
8	Gut microbiota abundance (family Clostridiaceae1 id.1869)	Graves' disease	rs2795528	10	43270264	G	A	NA	-0.180969	0.0390911	3.80627e-06	0.0556262	0.0532206	0.0723022	0.461679
8	Gut microbiota abundance (family Clostridiaceae1 id.1869)	Graves' disease	rs2817172	1	3041519	C	T	NA	0.0563367	0.012392	5.27024e-06	0.397465	0.0363151	0.034156	0.287685
8	Gut microbiota abundance (family Clostridiaceae1 id.1869)	Graves' disease	rs4723021	7	30934659	T	C	NA	-0.106376	0.0241944	7.42147e-06	0.0677492	0.0793582	0.0670384	0.236504
8	Gut microbiota abundance (family Clostridiaceae1 id.1869)	Graves' disease	rs550843	6	165722832	T	C	NA	-0.0734787	0.0168383	7.0912e-06	0.280537	0.0391267	0.0372972	0.294154
8	Gut microbiota abundance (family Clostridiaceae1 id.1869)	Graves' disease	rs56188186	16	87710690	A	G	NA	0.0967773	0.0217471	8.24442e-06	0.0485037	-0.00103307	0.0780838	0.989444
8	Gut microbiota abundance (family Clostridiaceae1 id.1869)	Graves' disease	rs62397761	6	48093014	A	G	NA	0.0615805	0.0136198	9.07716e-06	0.320164	0.0201134	0.0357014	0.573177
8	Gut microbiota abundance (family Clostridiaceae1 id.1869)	Graves' disease	rs881532	22	47806774	G	A	NA	0.0533035	0.0119011	7.8966e-06	0.503209	-0.0293005	0.0333873	0.380165
9	Gut microbiota abundance (family Clostridiales vadin BB60 group id.11286)	Graves' disease	rs10517600	4	155632958	G	T	NA	-0.0626993	0.0139364	6.82763e-06	0.379482	0.0555766	0.0344213	0.106398
9	Gut microbiota abundance (family Clostridiales vadin BB60 group id.11286)	Graves' disease	rs10904722	10	6714424	C	T	NA	-0.0672314	0.0147123	5.04836e-06	0.237671	0.00720098	0.0391231	0.853967
9	Gut microbiota abundance (family Clostridiales vadin BB60 group id.11286)	Graves' disease	rs118104867	8	123977538	C	T	NA	0.214464	0.0455098	3.43598e-06	0.0693339	0.0549637	0.0664153	0.407911
9	Gut microbiota abundance (family Clostridiales vadin BB60 group id.11286)	Graves' disease	rs13409132	2	205616346	A	G	NA	-0.165419	0.0352154	4.3723e-06	0.0360699	0.150636	0.0897692	0.0933405
9	Gut microbiota abundance (family Clostridiales vadin BB60 group id.11286)	Graves' disease	rs17121075	14	85856796	G	A	NA	0.0769254	0.0172234	7.91425e-06	0.214348	-0.00195893	0.0407294	0.96164
9	Gut microbiota abundance (family Clostridiales vadin BB60 group id.11286)	Graves' disease	rs2191834	2	229942951	T	G	NA	-0.0746375	0.0159136	2.50196e-06	0.759773	0.0332701	0.0389728	0.393285
9	Gut microbiota abundance (family Clostridiales vadin BB60 group id.11286)	Graves' disease	rs28691777	17	58149405	C	T	NA	0.137134	0.0266996	6.95697e-07	0.0429552	0.0264096	0.0816933	0.746485
9	Gut microbiota abundance (family Clostridiales vadin BB60 group id.11286)	Graves' disease	rs34088226	5	4308946	A	G	NA	-0.117807	0.026924	7.66214e-06	0.0588315	0.113397	0.0717757	0.114135
9	Gut microbiota abundance (family Clostridiales vadin BB60 group id.11286)	Graves' disease	rs55682560	15	87392290	C	T	NA	-0.131519	0.0261319	4.97038e-07	0.077714	0.100939	0.062216	0.104718
9	Gut microbiota abundance (family Clostridiales vadin BB60 group id.11286)	Graves' disease	rs6588624	1	56849539	A	G	NA	0.0662317	0.0138147	1.79287e-06	0.482209	0.0109145	0.0334664	0.744324
9	Gut microbiota abundance (family Clostridiales vadin BB60 group id.11286)	Graves' disease	rs66714985	8	3305122	A	C	NA	0.116908	0.0252447	4.85333e-06	0.101523	-0.0589771	0.0556157	0.288945
9	Gut microbiota abundance (family Clostridiales vadin BB60 group id.11286)	Graves' disease	rs7226487	18	74373125	A	G	NA	-0.0643682	0.0138701	3.58286e-06	0.451964	-0.0144038	0.0333782	0.666081
9	Gut microbiota abundance (family Clostridiales vadin BB60 group id.11286)	Graves' disease	rs7538034	1	71391694	T	G	NA	-0.078598	0.0165982	2.36706e-06	0.162786	0.072795	0.0452424	0.107616
9	Gut microbiota abundance (family Clostridiales vadin BB60 group id.11286)	Graves' disease	rs7725895	5	142244898	A	G	NA	-0.116224	0.0240367	3.94357e-06	0.120269	-0.0402881	0.051248	0.431785
9	Gut microbiota abundance (family Clostridiales vadin BB60 group id.11286)	Graves' disease	rs989682	3	15564453	A	G	NA	0.070194	0.0155364	6.84715e-06	0.229318	0.0367845	0.0396703	0.353794
10	Gut microbiota abundance (family Coriobacteriaceae id.811)	Graves' disease	rs11073596	15	86433579	G	T	NA	-0.0510212	0.0114339	8.14442e-06	0.618509	0.0165417	0.0345746	0.632341
10	Gut microbiota abundance (family Coriobacteriaceae id.811)	Graves' disease	rs11250875	10	1922731	T	C	NA	0.06075	0.0130939	4.82848e-06	0.214471	0.0392238	0.0404942	0.332732
10	Gut microbiota abundance (family Coriobacteriaceae id.811)	Graves' disease	rs11656361	17	8121332	A	C	NA	0.0773006	0.017553	8.0201e-06	0.183022	0.0370613	0.0432678	0.39169
10	Gut microbiota abundance (family Coriobacteriaceae id.811)	Graves' disease	rs12974142	19	52895166	G	A	NA	0.0789796	0.0177205	8.51236e-06	0.07018	-0.00910794	0.065233	0.888959
10	Gut microbiota abundance (family Coriobacteriaceae id.811)	Graves' disease	rs13307134	7	105084680	T	C	NA	-0.0565686	0.0126265	7.79938e-06	0.833213	0.0348174	0.0447233	0.436271
10	Gut microbiota abundance (family Coriobacteriaceae id.811)	Graves' disease	rs1397793	5	90471451	A	G	NA	0.0498855	0.0112446	9.77372e-06	0.690957	-0.00953657	0.03666	0.794759
10	Gut microbiota abundance (family Coriobacteriaceae id.811)	Graves' disease	rs1816223	12	11494021	G	A	NA	0.0586265	0.0129006	4.84117e-06	0.800256	-0.00856304	0.0416825	0.837232
10	Gut microbiota abundance (family Coriobacteriaceae id.811)	Graves' disease	rs240104	1	176571431	T	C	NA	-0.0603429	0.0126849	1.51604e-06	0.284952	-0.0329605	0.0372012	0.375614
10	Gut microbiota abundance (family Coriobacteriaceae id.811)	Graves' disease	rs2442778	3	11654412	A	G	NA	0.116408	0.0258545	9.02693e-06	0.948509	-0.00439218	0.0753825	0.953537
10	Gut microbiota abundance (family Coriobacteriaceae id.811)	Graves' disease	rs3025411	9	136512906	A	G	NA	0.0926543	0.0209468	8.26913e-06	0.106611	-0.0303803	0.0547546	0.579001
10	Gut microbiota abundance (family Coriobacteriaceae id.811)	Graves' disease	rs34739816	17	37376685	G	T	NA	0.0965017	0.0207666	3.88356e-06	0.0586558	0.0296284	0.0713679	0.678032
10	Gut microbiota abundance (family Coriobacteriaceae id.811)	Graves' disease	rs67561917	20	62072077	A	G	NA	-0.0714367	0.0154113	5.39126e-06	0.181126	0.0847847	0.043348	0.0504766
10	Gut microbiota abundance (family Coriobacteriaceae id.811)	Graves' disease	rs719099	10	65799217	A	G	NA	0.0778402	0.0155815	5.43313e-07	0.0988189	-0.00778954	0.0562611	0.889882
11	Gut microbiota abundance (family Defluviitaleaceae id.1924)	Graves' disease	rs112893842	9	8786663	T	C	NA	0.110761	0.0232545	2.7503e-06	0.0907082	-0.097253	0.0578249	0.0925977
11	Gut microbiota abundance (family Defluviitaleaceae id.1924)	Graves' disease	rs1582238	1	118723685	C	T	NA	-0.0801923	0.0167061	1.692e-06	0.642106	0.00751787	0.034817	0.829046
11	Gut microbiota abundance (family Defluviitaleaceae id.1924)	Graves' disease	rs17051335	4	122202910	C	T	NA	-0.134314	0.0292201	4.58121e-06	0.101781	0.0358614	0.0554729	0.517978
11	Gut microbiota abundance (family Defluviitaleaceae id.1924)	Graves' disease	rs1908593	18	59026148	T	C	NA	0.070223	0.0156601	7.85905e-06	0.55979	0.0349478	0.0338044	0.301217
11	Gut microbiota abundance (family Defluviitaleaceae id.1924)	Graves' disease	rs4344384	10	66407366	T	G	NA	-0.0708803	0.0156121	5.86017e-06	0.503123	0.0414901	0.0334064	0.214243
11	Gut microbiota abundance (family Defluviitaleaceae id.1924)	Graves' disease	rs4677103	3	72207794	A	G	NA	0.0977203	0.0197033	9.42193e-07	0.180248	-0.014475	0.0440715	0.742576
11	Gut microbiota abundance (family Defluviitaleaceae id.1924)	Graves' disease	rs540220	9	93331308	C	T	NA	0.123954	0.0289814	9.48135e-06	0.911523	0.0384865	0.0583775	0.509723
11	Gut microbiota abundance (family Defluviitaleaceae id.1924)	Graves' disease	rs55658617	21	41811003	T	C	NA	0.177314	0.0361844	1.40608e-06	0.0354783	-0.0417799	0.0900713	0.642753
11	Gut microbiota abundance (family Defluviitaleaceae id.1924)	Graves' disease	rs72731813	4	147414743	C	T	NA	-0.149751	0.0293415	2.75778e-07	0.0485537	-0.0215366	0.0777321	0.781732
11	Gut microbiota abundance (family Defluviitaleaceae id.1924)	Graves' disease	rs9608282	22	24804081	T	G	NA	0.139014	0.0299429	4.60829e-06	0.0331216	0.0769424	0.0927037	0.406549
11	Gut microbiota abundance (family Defluviitaleaceae id.1924)	Graves' disease	rs9725395	1	85205632	A	G	NA	-0.138357	0.0295185	3.41374e-06	0.113317	-0.0725616	0.0529385	0.170475
12	Gut microbiota abundance (family Desulfovibrionaceae id.3169)	Graves' disease	rs11599763	10	11855599	C	T	NA	0.0555931	0.0117493	2.49701e-06	0.592135	-0.0210403	0.0343089	0.539704
12	Gut microbiota abundance (family Desulfovibrionaceae id.3169)	Graves' disease	rs17791387	9	81834426	A	G	NA	-0.0729251	0.0154381	2.09677e-06	0.0953361	-0.0149127	0.0569839	0.793553
12	Gut microbiota abundance (family Desulfovibrionaceae id.3169)	Graves' disease	rs2692012	1	203991605	G	A	NA	-0.114231	0.0253568	1.5639e-06	0.945358	0.0477821	0.0739172	0.518003
12	Gut microbiota abundance (family Desulfovibrionaceae id.3169)	Graves' disease	rs2838334	21	45064961	G	A	NA	0.0571419	0.012423	3.82375e-06	0.343219	-0.0624198	0.0350561	0.0749825
12	Gut microbiota abundance (family Desulfovibrionaceae id.3169)	Graves' disease	rs3935584	2	233929283	C	T	NA	-0.0525838	0.0115757	6.78141e-06	0.532084	-0.0205681	0.0334925	0.539141
12	Gut microbiota abundance (family Desulfovibrionaceae id.3169)	Graves' disease	rs4506934	17	2856662	C	T	NA	-0.0943381	0.020138	3.16046e-06	0.118247	0.103045	0.0518715	0.0469743
12	Gut microbiota abundance (family Desulfovibrionaceae id.3169)	Graves' disease	rs6058181	20	33694801	C	T	NA	0.0834742	0.0166111	2.69911e-07	0.163568	-0.0585471	0.0450381	0.193619
12	Gut microbiota abundance (family Desulfovibrionaceae id.3169)	Graves' disease	rs72647048	8	57865378	T	C	NA	-0.0770089	0.017089	9.60882e-06	0.112895	-0.0312106	0.0527139	0.5538
12	Gut microbiota abundance (family Desulfovibrionaceae id.3169)	Graves' disease	rs9928243	16	71541641	C	A	NA	-0.0541732	0.0117819	4.48477e-06	0.472411	-0.0152538	0.0334494	0.648372
13	Gut microbiota abundance (family Enterobacteriaceae id.3469)	Graves' disease	rs11026530	11	22379097	T	C	NA	0.0822408	0.0186379	9.42692e-06	0.150376	-0.0328095	0.0469963	0.485096
13	Gut microbiota abundance (family Enterobacteriaceae id.3469)	Graves' disease	rs2374342	2	42133542	C	A	NA	0.0582927	0.0126195	4.51617e-06	0.413458	0.0527187	0.033992	0.120922
13	Gut microbiota abundance (family Enterobacteriaceae id.3469)	Graves' disease	rs35673018	16	54327745	G	A	NA	0.0899642	0.0202934	7.63115e-06	0.0895225	0.056153	0.0585867	0.337831
13	Gut microbiota abundance (family Enterobacteriaceae id.3469)	Graves' disease	rs504442	18	55145547	T	G	NA	0.084159	0.0189479	5.17095e-06	0.105108	-0.0739424	0.0545063	0.174913
13	Gut microbiota abundance (family Enterobacteriaceae id.3469)	Graves' disease	rs62210023	20	55340092	A	G	NA	0.0606754	0.0130125	3.13163e-06	0.346185	0.0528823	0.0351181	0.132108
13	Gut microbiota abundance (family Enterobacteriaceae id.3469)	Graves' disease	rs78143293	18	57672335	A	G	NA	-0.0848521	0.0170415	1.19564e-06	0.121551	-0.0614361	0.0513591	0.231616
13	Gut microbiota abundance (family Enterobacteriaceae id.3469)	Graves' disease	rs79757635	13	110840418	C	A	NA	0.0758597	0.0171286	9.31859e-06	0.138281	-0.0461684	0.0490551	0.346627
14	Gut microbiota abundance (family Erysipelotrichaceae id.2149)	Graves' disease	rs1074800	5	3002546	G	A	NA	-0.0492438	0.010887	6.14582e-06	0.581055	0.0271114	0.0338352	0.422971
14	Gut microbiota abundance (family Erysipelotrichaceae id.2149)	Graves' disease	rs10781552	10	133897233	C	T	NA	-0.0552212	0.0116074	2.33115e-06	0.279845	0.0237799	0.0372559	0.523287
14	Gut microbiota abundance (family Erysipelotrichaceae id.2149)	Graves' disease	rs17530232	13	40385457	A	G	NA	0.10305	0.0224648	2.79126e-06	0.053305	-0.0723558	0.0744758	0.331282
14	Gut microbiota abundance (family Erysipelotrichaceae id.2149)	Graves' disease	rs1884466	1	64139196	C	T	NA	-0.0475363	0.0106939	9.52708e-06	0.520459	-0.0281778	0.0335669	0.401217
14	Gut microbiota abundance (family Erysipelotrichaceae id.2149)	Graves' disease	rs2300774	3	195793712	A	G	NA	-0.0524152	0.0106784	8.95468e-07	0.560528	0.0181804	0.0335427	0.587813
14	Gut microbiota abundance (family Erysipelotrichaceae id.2149)	Graves' disease	rs290833	1	97457427	T	G	NA	-0.0497374	0.0111376	8.02897e-06	0.494502	0.0496283	0.0335364	0.138918
14	Gut microbiota abundance (family Erysipelotrichaceae id.2149)	Graves' disease	rs35161940	17	70327224	T	C	NA	-0.0806041	0.0167641	1.8451e-06	0.106562	-0.0422511	0.0543039	0.436539
14	Gut microbiota abundance (family Erysipelotrichaceae id.2149)	Graves' disease	rs4078432	14	48997206	T	C	NA	0.0608929	0.0133764	4.23107e-06	0.827187	-0.0173637	0.0444406	0.696006
14	Gut microbiota abundance (family Erysipelotrichaceae id.2149)	Graves' disease	rs56970041	14	80357610	T	G	NA	0.0724145	0.0164471	5.40344e-06	0.0614212	-0.0997732	0.0697527	0.152607
14	Gut microbiota abundance (family Erysipelotrichaceae id.2149)	Graves' disease	rs62504403	8	38803551	C	T	NA	0.0681159	0.0127883	1.12264e-07	0.195287	0.016354	0.0420843	0.69757
14	Gut microbiota abundance (family Erysipelotrichaceae id.2149)	Graves' disease	rs7234058	18	5830507	T	C	NA	-0.0945759	0.0194091	9.12347e-07	0.0899765	-0.0150652	0.0584128	0.796477
14	Gut microbiota abundance (family Erysipelotrichaceae id.2149)	Graves' disease	rs7826267	8	2954952	G	T	NA	0.0839071	0.0199131	9.28453e-06	0.931752	-0.00123216	0.0681606	0.985577
14	Gut microbiota abundance (family Erysipelotrichaceae id.2149)	Graves' disease	rs8003149	14	56156504	C	T	NA	0.0538798	0.0116888	4.08479e-06	0.332114	0.0934483	0.0348695	0.00736343
15	Gut microbiota abundance (family Family XI id.1936)	Graves' disease	rs10759623	9	115821485	C	T	NA	-0.162115	0.032151	5.78309e-07	0.226755	-0.00502486	0.0400661	0.900196
15	Gut microbiota abundance (family Family XI id.1936)	Graves' disease	rs11547158	7	148921732	A	G	NA	-0.177599	0.0372795	2.70222e-06	0.134613	-0.0141831	0.0489199	0.771873
15	Gut microbiota abundance (family Family XI id.1936)	Graves' disease	rs17379710	11	35334668	T	C	NA	-0.116383	0.0252125	3.97109e-06	0.409903	-0.00232938	0.0337713	0.945009
15	Gut microbiota abundance (family Family XI id.1936)	Graves' disease	rs2155352	11	95357209	A	G	NA	-0.150538	0.0302319	6.63437e-07	0.236343	-0.0509131	0.0393499	0.195715
15	Gut microbiota abundance (family Family XI id.1936)	Graves' disease	rs2156611	18	43345864	T	C	NA	-0.112486	0.0251099	9.42671e-06	0.501751	0.0262033	0.0332931	0.431253
15	Gut microbiota abundance (family Family XI id.1936)	Graves' disease	rs3733511	4	119955787	A	G	NA	0.128253	0.0274718	3.38556e-06	0.299581	-0.0529055	0.0365773	0.148065
15	Gut microbiota abundance (family Family XI id.1936)	Graves' disease	rs488164	1	239995451	G	T	NA	-0.117998	0.025516	4.79789e-06	0.644157	0.060531	0.0349254	0.0830692
15	Gut microbiota abundance (family Family XI id.1936)	Graves' disease	rs697771	16	54115200	A	G	NA	-0.117677	0.0251491	3.19374e-06	0.456766	0.0243539	0.0335517	0.467924
16	Gut microbiota abundance (family Family XIII id.1957)	Graves' disease	rs10404377	19	16174657	A	C	NA	0.0503183	0.011165	6.99021e-06	0.578284	-0.0181424	0.0342441	0.596254
16	Gut microbiota abundance (family Family XIII id.1957)	Graves' disease	rs118170811	10	102366896	A	G	NA	0.151619	0.0317112	1.80356e-06	0.0312948	-0.0275513	0.0952523	0.772394
16	Gut microbiota abundance (family Family XIII id.1957)	Graves' disease	rs482905	1	166557202	G	T	NA	0.0596528	0.012717	3.72349e-06	0.247628	-0.000119999	0.0384838	0.997512
16	Gut microbiota abundance (family Family XIII id.1957)	Graves' disease	rs6501525	17	70218627	A	G	NA	0.0561559	0.0115587	1.23726e-06	0.340823	0.0539917	0.0352632	0.125743
16	Gut microbiota abundance (family Family XIII id.1957)	Graves' disease	rs66753613	1	39212021	G	A	NA	0.0651136	0.0144251	8.08295e-06	0.183408	-0.0821188	0.0434097	0.0585289
16	Gut microbiota abundance (family Family XIII id.1957)	Graves' disease	rs6797051	3	88995218	C	T	NA	-0.0805985	0.0171364	4.89283e-06	0.095017	-0.0481717	0.0566604	0.395224
16	Gut microbiota abundance (family Family XIII id.1957)	Graves' disease	rs7514702	1	186914023	T	C	NA	-0.0663236	0.0141626	3.91643e-06	0.148954	0.0936003	0.0467115	0.0450921
17	Gut microbiota abundance (family Lachnospiraceae id.1987)	Graves' disease	rs10402491	19	13425799	C	T	NA	0.0661701	0.014851	7.58351e-06	0.167931	0.068915	0.0448124	0.124084
17	Gut microbiota abundance (family Lachnospiraceae id.1987)	Graves' disease	rs11139361	9	72179847	C	T	NA	-0.0494463	0.0110503	4.26265e-06	0.678339	0.0138543	0.0356234	0.697342
17	Gut microbiota abundance (family Lachnospiraceae id.1987)	Graves' disease	rs112040820	17	80469064	A	G	NA	0.0549584	0.0117086	2.41835e-06	0.260643	0.018557	0.0381323	0.626509
17	Gut microbiota abundance (family Lachnospiraceae id.1987)	Graves' disease	rs11841382	13	38004672	G	T	NA	-0.0718128	0.017462	9.57767e-06	0.0828749	-0.0496577	0.0602091	0.409511
17	Gut microbiota abundance (family Lachnospiraceae id.1987)	Graves' disease	rs11979110	7	130436459	T	C	NA	-0.0500924	0.0105069	1.81844e-06	0.464025	-0.0262402	0.0334062	0.432166
17	Gut microbiota abundance (family Lachnospiraceae id.1987)	Graves' disease	rs1205443	20	36876868	A	G	NA	0.0501415	0.0112157	7.28836e-06	0.351754	0.00923948	0.0351119	0.792439
17	Gut microbiota abundance (family Lachnospiraceae id.1987)	Graves' disease	rs12760724	1	214031969	A	C	NA	-0.0484566	0.0107934	7.26742e-06	0.328923	-0.0596131	0.0355107	0.093203
17	Gut microbiota abundance (family Lachnospiraceae id.1987)	Graves' disease	rs13005175	2	232469722	G	A	NA	-0.0993483	0.0218395	8.37067e-06	0.95597	0.125948	0.0818772	0.123986
17	Gut microbiota abundance (family Lachnospiraceae id.1987)	Graves' disease	rs2159863	4	10245354	A	G	NA	-0.0585831	0.0128742	3.69556e-06	0.178504	0.0391782	0.0436841	0.369797
17	Gut microbiota abundance (family Lachnospiraceae id.1987)	Graves' disease	rs2910921	5	32348593	C	T	NA	-0.160302	0.035832	8.41977e-06	0.971272	0.0560887	0.0995003	0.572956
17	Gut microbiota abundance (family Lachnospiraceae id.1987)	Graves' disease	rs3127230	10	103392503	C	T	NA	-0.0503537	0.0112201	6.20326e-06	0.304115	0.0291437	0.0363512	0.422711
17	Gut microbiota abundance (family Lachnospiraceae id.1987)	Graves' disease	rs35524804	9	100113683	T	C	NA	-0.0607481	0.0125216	2.44997e-06	0.213857	-0.0824738	0.0406484	0.0424629
17	Gut microbiota abundance (family Lachnospiraceae id.1987)	Graves' disease	rs7359994	19	29408858	C	T	NA	0.0503142	0.0112482	5.35895e-06	0.5965	-0.0112919	0.0340672	0.740297
17	Gut microbiota abundance (family Lachnospiraceae id.1987)	Graves' disease	rs79086868	9	133791605	T	C	NA	0.0776723	0.0164472	3.01426e-06	0.101176	0.00962559	0.0554216	0.862117
17	Gut microbiota abundance (family Lachnospiraceae id.1987)	Graves' disease	rs959845	4	186906801	T	C	NA	0.0493666	0.0107801	5.16952e-06	0.57337	0.0597249	0.0342834	0.0814929
17	Gut microbiota abundance (family Lachnospiraceae id.1987)	Graves' disease	rs9929145	16	76559184	G	A	NA	-0.125721	0.0245233	2.83596e-07	0.0490043	0.111446	0.0778318	0.152178
18	Gut microbiota abundance (family Lactobacillaceae id.1836)	Graves' disease	rs1530559	2	135755629	G	A	NA	0.0772453	0.0176921	9.6525e-06	0.462763	-0.00749694	0.0336561	0.823729
18	Gut microbiota abundance (family Lactobacillaceae id.1836)	Graves' disease	rs16861661	1	18501459	G	A	NA	-0.193287	0.0379293	2.70128e-07	0.0653037	-0.0663189	0.0683874	0.33217
18	Gut microbiota abundance (family Lactobacillaceae id.1836)	Graves' disease	rs62314653	4	109896462	C	A	NA	0.177082	0.0392269	6.59189e-06	0.0595009	0.0811746	0.0709887	0.252836
18	Gut microbiota abundance (family Lactobacillaceae id.1836)	Graves' disease	rs74599091	1	179720669	A	G	NA	0.191613	0.0425039	7.6952e-06	0.0189637	0.000253379	0.122432	0.998349
18	Gut microbiota abundance (family Lactobacillaceae id.1836)	Graves' disease	rs768253	8	69010103	T	G	NA	-0.0792344	0.0170604	3.60761e-06	0.439509	-0.0264606	0.0336107	0.431127
18	Gut microbiota abundance (family Lactobacillaceae id.1836)	Graves' disease	rs77478751	3	173151665	A	G	NA	-0.219178	0.0473566	5.9595e-06	0.118175	0.0497069	0.0521533	0.340544
18	Gut microbiota abundance (family Lactobacillaceae id.1836)	Graves' disease	rs921925	19	6928017	A	C	NA	0.0999419	0.0201687	5.77192e-07	0.212748	0.038685	0.0407166	0.34206
18	Gut microbiota abundance (family Lactobacillaceae id.1836)	Graves' disease	rs9345899	6	67559323	A	G	NA	-0.124042	0.0278946	9.44583e-06	0.105258	-0.0147126	0.0545712	0.787465
19	Gut microbiota abundance (family Methanobacteriaceae id.121)	Graves' disease	rs10202904	2	125440268	G	T	NA	0.121754	0.0235357	3.01432e-07	0.591124	0.026334	0.0340992	0.439952
19	Gut microbiota abundance (family Methanobacteriaceae id.121)	Graves' disease	rs10424197	19	46439321	A	G	NA	0.111274	0.0247517	9.27897e-06	0.745093	-0.0226007	0.0385135	0.557322
19	Gut microbiota abundance (family Methanobacteriaceae id.121)	Graves' disease	rs4257531	3	2086167	G	A	NA	0.164498	0.0364959	7.44338e-06	0.106036	-0.0522403	0.0545311	0.338067
19	Gut microbiota abundance (family Methanobacteriaceae id.121)	Graves' disease	rs6508769	19	28827760	C	T	NA	-0.153519	0.0344519	8.22527e-06	0.852962	0.0815405	0.0471293	0.0836046
19	Gut microbiota abundance (family Methanobacteriaceae id.121)	Graves' disease	rs6776814	3	15053083	T	C	NA	-0.199566	0.0411825	1.63061e-06	0.0205858	-0.0898661	0.118366	0.447718
19	Gut microbiota abundance (family Methanobacteriaceae id.121)	Graves' disease	rs73068003	7	10773932	G	T	NA	-0.15814	0.0351803	8.44578e-06	0.0966152	0.0553125	0.0561161	0.32429
19	Gut microbiota abundance (family Methanobacteriaceae id.121)	Graves' disease	rs73457410	13	41956181	A	G	NA	0.21534	0.0436695	1.40854e-06	0.063531	-0.0643353	0.068158	0.345214
19	Gut microbiota abundance (family Methanobacteriaceae id.121)	Graves' disease	rs75208022	12	21338861	C	T	NA	-0.227245	0.048763	5.92107e-06	0.0939976	-0.103729	0.0569482	0.0685362
19	Gut microbiota abundance (family Methanobacteriaceae id.121)	Graves' disease	rs894996	4	104418307	C	A	NA	0.216999	0.0449076	1.87556e-06	0.0702182	-0.0860189	0.064682	0.18356
20	Gut microbiota abundance (family Oxalobacteraceae id.2966)	Graves' disease	rs111966731	15	93941937	T	C	NA	0.204031	0.0445746	4.56321e-06	0.0854878	-0.0605354	0.0600605	0.313499
20	Gut microbiota abundance (family Oxalobacteraceae id.2966)	Graves' disease	rs11246212	11	610277	C	T	NA	-0.13607	0.0291797	4.50837e-06	0.859378	-0.00243151	0.0480998	0.959683
20	Gut microbiota abundance (family Oxalobacteraceae id.2966)	Graves' disease	rs12002250	9	19682558	A	C	NA	0.196145	0.044523	5.53197e-06	0.042606	0.0995684	0.0833128	0.232042
20	Gut microbiota abundance (family Oxalobacteraceae id.2966)	Graves' disease	rs1569853	6	38550301	T	C	NA	-0.140043	0.0281704	7.45178e-07	0.120899	-0.0159445	0.0512433	0.755685
20	Gut microbiota abundance (family Oxalobacteraceae id.2966)	Graves' disease	rs17138946	16	5984558	G	T	NA	-0.189444	0.0430248	8.09003e-06	0.0669491	-0.0171387	0.066293	0.795998
20	Gut microbiota abundance (family Oxalobacteraceae id.2966)	Graves' disease	rs36057338	4	189935314	G	T	NA	0.181604	0.0398742	6.25792e-06	0.0333333	0.152004	0.0926948	0.10104
20	Gut microbiota abundance (family Oxalobacteraceae id.2966)	Graves' disease	rs4428215	3	171947435	G	A	NA	0.12561	0.0230053	4.87933e-08	0.253534	0.00688213	0.0383628	0.857627
20	Gut microbiota abundance (family Oxalobacteraceae id.2966)	Graves' disease	rs561239	12	18793583	A	G	NA	0.105525	0.0236769	7.19383e-06	0.208394	-0.0164083	0.0414713	0.69236
20	Gut microbiota abundance (family Oxalobacteraceae id.2966)	Graves' disease	rs6000536	22	37421469	C	T	NA	-0.118383	0.0241355	7.3872e-07	0.169243	0.0368108	0.0446259	0.409443
20	Gut microbiota abundance (family Oxalobacteraceae id.2966)	Graves' disease	rs62435498	7	1794263	C	A	NA	0.181521	0.0400608	7.4583e-06	0.102437	-0.13065	0.0553106	0.018171
20	Gut microbiota abundance (family Oxalobacteraceae id.2966)	Graves' disease	rs736744	9	87514407	T	C	NA	-0.105642	0.0200648	1.49417e-07	0.568302	0.00245152	0.0337513	0.942097
20	Gut microbiota abundance (family Oxalobacteraceae id.2966)	Graves' disease	rs7993559	13	23443627	A	C	NA	-0.0921059	0.0201114	5.03733e-06	0.556212	0.0185315	0.0339202	0.584841
20	Gut microbiota abundance (family Oxalobacteraceae id.2966)	Graves' disease	rs80330081	4	67427392	A	C	NA	-0.18756	0.0423688	6.64003e-06	0.104161	-0.0413399	0.0547581	0.450276
20	Gut microbiota abundance (family Oxalobacteraceae id.2966)	Graves' disease	rs934049	2	16056779	G	A	NA	0.109751	0.0238636	4.21143e-06	0.210319	-0.0619559	0.0411583	0.132246
21	Gut microbiota abundance (family Pasteurellaceae id.3689)	Graves' disease	rs10965428	9	22718481	C	A	NA	-0.119902	0.0258219	4.29151e-06	0.0560308	0.0837366	0.0728695	0.250502
21	Gut microbiota abundance (family Pasteurellaceae id.3689)	Graves' disease	rs111582866	16	48742489	G	A	NA	-0.113957	0.0256403	7.06627e-06	0.0877735	-0.0911979	0.059422	0.124846
21	Gut microbiota abundance (family Pasteurellaceae id.3689)	Graves' disease	rs12050685	15	73477482	A	G	NA	-0.0670948	0.015239	9.18523e-06	0.280985	-0.00260009	0.0370583	0.944065
21	Gut microbiota abundance (family Pasteurellaceae id.3689)	Graves' disease	rs16970009	17	32862601	A	G	NA	0.187381	0.0429572	7.31526e-06	0.0199014	-0.0138116	0.119446	0.907945
21	Gut microbiota abundance (family Pasteurellaceae id.3689)	Graves' disease	rs4822728	22	26891808	T	C	NA	0.0685479	0.0149032	4.71846e-06	0.483223	-0.00869575	0.033381	0.794478
21	Gut microbiota abundance (family Pasteurellaceae id.3689)	Graves' disease	rs6972479	7	116918060	A	G	NA	-0.0781862	0.0175366	7.74819e-06	0.206573	-0.0216937	0.0414529	0.600742
21	Gut microbiota abundance (family Pasteurellaceae id.3689)	Graves' disease	rs72756943	5	26531908	G	A	NA	0.13988	0.0303029	3.3522e-06	0.0670471	0.0395493	0.0670154	0.555088
21	Gut microbiota abundance (family Pasteurellaceae id.3689)	Graves' disease	rs73139353	3	97972214	A	C	NA	-0.222573	0.0484634	8.71325e-06	0.0884486	-0.0394749	0.0594036	0.506357
21	Gut microbiota abundance (family Pasteurellaceae id.3689)	Graves' disease	rs76022354	10	94306385	C	T	NA	0.24289	0.0500406	1.82856e-06	0.0499819	0.0878076	0.0763218	0.249941
21	Gut microbiota abundance (family Pasteurellaceae id.3689)	Graves' disease	rs78909003	9	105650242	T	C	NA	-0.241159	0.0498372	2.04894e-06	0.0551366	-0.0225421	0.0733317	0.758539
21	Gut microbiota abundance (family Pasteurellaceae id.3689)	Graves' disease	rs9382510	6	55448491	C	T	NA	-0.0881865	0.0169965	2.476e-07	0.264625	-0.00436748	0.0383141	0.909245
21	Gut microbiota abundance (family Pasteurellaceae id.3689)	Graves' disease	rs9895850	17	64535013	T	C	NA	-0.176406	0.041017	9.0826e-06	0.0444901	-0.156748	0.0815002	0.054444
21	Gut microbiota abundance (family Pasteurellaceae id.3689)	Graves' disease	rs9938097	16	84977389	C	T	NA	0.0710386	0.0158024	8.22602e-06	0.609505	-0.0391554	0.0342645	0.253147
22	Gut microbiota abundance (family Peptococcaceae id.2024)	Graves' disease	rs117452796	9	9423378	A	G	NA	-0.257982	0.0549569	3.15297e-06	0.0320144	0.0229598	0.0951139	0.809251
22	Gut microbiota abundance (family Peptococcaceae id.2024)	Graves' disease	rs12144792	1	27418225	C	T	NA	0.064399	0.0141246	5.82237e-06	0.375571	0.0143827	0.0344659	0.676457
22	Gut microbiota abundance (family Peptococcaceae id.2024)	Graves' disease	rs12634826	3	182984048	T	G	NA	-0.0739885	0.0150931	1.01109e-06	0.382663	0.0312026	0.0349229	0.371605
22	Gut microbiota abundance (family Peptococcaceae id.2024)	Graves' disease	rs12992764	2	188895743	T	G	NA	0.0684213	0.0141137	1.46157e-06	0.42756	0.00434833	0.0339412	0.898059
22	Gut microbiota abundance (family Peptococcaceae id.2024)	Graves' disease	rs150600492	10	129175962	A	C	NA	0.135774	0.0289757	2.31308e-06	0.0582466	-0.0200104	0.071829	0.780565
22	Gut microbiota abundance (family Peptococcaceae id.2024)	Graves' disease	rs35703006	8	28614217	G	T	NA	0.0812655	0.0164355	4.94778e-07	0.245063	0.0113038	0.0388904	0.771314
22	Gut microbiota abundance (family Peptococcaceae id.2024)	Graves' disease	rs4990837	8	3580757	G	A	NA	-0.0910387	0.0185869	1.74193e-06	0.802943	0.014019	0.042689	0.74261
22	Gut microbiota abundance (family Peptococcaceae id.2024)	Graves' disease	rs75430375	5	89252884	C	T	NA	-0.147941	0.0317498	3.40847e-06	0.0458054	-0.0906119	0.0803024	0.259158
22	Gut microbiota abundance (family Peptococcaceae id.2024)	Graves' disease	rs75898026	13	113561082	A	G	NA	-0.0821779	0.0173541	2.02209e-06	0.211308	-0.0398141	0.0411837	0.333672
23	Gut microbiota abundance (family Peptostreptococcaceae id.2042)	Graves' disease	rs10805326	4	14324623	A	G	NA	-0.0566637	0.012276	4.03395e-06	0.706524	0.0794771	0.0366164	0.0299661
23	Gut microbiota abundance (family Peptostreptococcaceae id.2042)	Graves' disease	rs117020988	7	46710977	C	T	NA	0.182411	0.0372126	1.02795e-06	0.0806212	-0.00525083	0.0613082	0.931747
23	Gut microbiota abundance (family Peptostreptococcaceae id.2042)	Graves' disease	rs12377846	9	16786784	C	A	NA	-0.252	0.0511627	7.26256e-07	0.0278638	-0.0350649	0.10088	0.728147
23	Gut microbiota abundance (family Peptostreptococcaceae id.2042)	Graves' disease	rs12986312	19	17414138	T	G	NA	0.0571818	0.0125947	5.76713e-06	0.299796	0.000443733	0.0363411	0.990258
23	Gut microbiota abundance (family Peptostreptococcaceae id.2042)	Graves' disease	rs1467258	17	38216487	G	A	NA	0.072584	0.0162321	7.89805e-06	0.186346	-0.0242507	0.0430205	0.572957
23	Gut microbiota abundance (family Peptostreptococcaceae id.2042)	Graves' disease	rs1520207	3	151781175	T	C	NA	-0.0525658	0.0112476	3.16548e-06	0.501243	-0.00907176	0.0333991	0.785916
23	Gut microbiota abundance (family Peptostreptococcaceae id.2042)	Graves' disease	rs4692811	4	171180190	C	T	NA	0.0642075	0.0126913	4.21124e-07	0.340993	-0.00401163	0.0352079	0.909285
23	Gut microbiota abundance (family Peptostreptococcaceae id.2042)	Graves' disease	rs59865771	16	89246670	C	T	NA	-0.0573764	0.0127192	7.69024e-06	0.341541	-0.0217912	0.0351871	0.535721
23	Gut microbiota abundance (family Peptostreptococcaceae id.2042)	Graves' disease	rs61841503	10	17019559	G	A	NA	0.0919658	0.0161331	9.80122e-09	0.129954	0.0475313	0.049476	0.336705
23	Gut microbiota abundance (family Peptostreptococcaceae id.2042)	Graves' disease	rs6721459	2	67852836	G	A	NA	-0.0509823	0.0111975	5.07762e-06	0.405381	0.0576501	0.0339625	0.0896087
23	Gut microbiota abundance (family Peptostreptococcaceae id.2042)	Graves' disease	rs76982728	7	44312824	T	C	NA	0.124203	0.0266923	3.24056e-06	0.0209676	0.0624434	0.117128	0.59395
23	Gut microbiota abundance (family Peptostreptococcaceae id.2042)	Graves' disease	rs77540684	10	14650535	T	G	NA	0.106725	0.0245638	8.13711e-06	0.0955904	0.075146	0.0569315	0.186856
23	Gut microbiota abundance (family Peptostreptococcaceae id.2042)	Graves' disease	rs9573937	13	77351196	A	G	NA	-0.0693637	0.0142907	1.70589e-06	0.164642	-0.0230451	0.0450415	0.608903
24	Gut microbiota abundance (family Porphyromonadaceae id.943)	Graves' disease	rs10762312	10	71571863	A	G	NA	0.052368	0.0118814	8.70362e-06	0.690298	-0.00905818	0.0359882	0.801274
24	Gut microbiota abundance (family Porphyromonadaceae id.943)	Graves' disease	rs10858364	9	138076081	G	T	NA	0.055316	0.012085	4.31062e-06	0.253466	-0.00658863	0.0392865	0.866814
24	Gut microbiota abundance (family Porphyromonadaceae id.943)	Graves' disease	rs17065783	3	62035586	A	G	NA	-0.059133	0.0122235	1.79349e-06	0.159145	-0.0138751	0.0455252	0.760535
24	Gut microbiota abundance (family Porphyromonadaceae id.943)	Graves' disease	rs1980561	14	63386516	A	G	NA	-0.0485289	0.0109284	8.9454e-06	0.473037	-0.0564608	0.0335103	0.0920111
24	Gut microbiota abundance (family Porphyromonadaceae id.943)	Graves' disease	rs35233670	17	63750903	T	C	NA	-0.0473576	0.010602	7.90988e-06	0.525229	-0.0276439	0.0333484	0.407136
24	Gut microbiota abundance (family Porphyromonadaceae id.943)	Graves' disease	rs35961441	1	240929774	A	C	NA	0.0915257	0.0207306	8.37394e-06	0.038124	-0.0877377	0.0862628	0.309107
24	Gut microbiota abundance (family Porphyromonadaceae id.943)	Graves' disease	rs6953849	7	69251692	A	G	NA	0.0718149	0.0150724	2.44478e-06	0.178157	-0.0609547	0.0434204	0.16037
24	Gut microbiota abundance (family Porphyromonadaceae id.943)	Graves' disease	rs7330827	13	23531802	T	C	NA	-0.103842	0.0237355	8.04896e-06	0.0594852	-0.0308556	0.0705869	0.662018
24	Gut microbiota abundance (family Porphyromonadaceae id.943)	Graves' disease	rs864093	4	149825977	A	C	NA	-0.0527939	0.0117499	9.59798e-06	0.212005	-0.0755907	0.0407442	0.0635594
25	Gut microbiota abundance (family Prevotellaceae id.960)	Graves' disease	rs12057990	1	99470269	C	T	NA	0.0589878	0.0132268	8.9747e-06	0.275515	0.0386852	0.0373649	0.300513
25	Gut microbiota abundance (family Prevotellaceae id.960)	Graves' disease	rs12118202	1	210681370	T	C	NA	-0.0751986	0.0147265	5.5423e-07	0.180729	0.0486227	0.0433385	0.261893
25	Gut microbiota abundance (family Prevotellaceae id.960)	Graves' disease	rs13069367	3	71801830	A	C	NA	-0.0539768	0.0119687	7.39486e-06	0.40683	0.0315875	0.033986	0.35267
25	Gut microbiota abundance (family Prevotellaceae id.960)	Graves' disease	rs148376875	3	170126707	T	G	NA	0.084515	0.0179163	2.08027e-06	0.152788	-0.0560612	0.0465174	0.228139
25	Gut microbiota abundance (family Prevotellaceae id.960)	Graves' disease	rs2206482	20	9771109	T	G	NA	-0.0569105	0.0117486	1.30377e-06	0.395606	0.00520529	0.0340392	0.878461
25	Gut microbiota abundance (family Prevotellaceae id.960)	Graves' disease	rs2278540	3	32408916	G	A	NA	0.0554249	0.0123265	8.43587e-06	0.363731	0.0814819	0.0347337	0.018981
25	Gut microbiota abundance (family Prevotellaceae id.960)	Graves' disease	rs34660375	5	180283881	A	G	NA	-0.0805894	0.0178291	7.40321e-06	0.151695	-0.0691519	0.047395	0.14455
25	Gut microbiota abundance (family Prevotellaceae id.960)	Graves' disease	rs3758087	8	23714609	C	T	NA	-0.0564199	0.0124655	8.60578e-06	0.723471	0.00577997	0.0373019	0.87686
25	Gut microbiota abundance (family Prevotellaceae id.960)	Graves' disease	rs3860225	1	111161677	A	G	NA	0.083936	0.0167936	5.4968e-07	0.0905418	0.0282301	0.0584433	0.629071
25	Gut microbiota abundance (family Prevotellaceae id.960)	Graves' disease	rs4493272	2	118910912	T	C	NA	-0.0604992	0.0118027	3.02315e-07	0.477134	0.0167759	0.0334365	0.615863
25	Gut microbiota abundance (family Prevotellaceae id.960)	Graves' disease	rs4685827	3	4864877	T	C	NA	-0.0679529	0.0145407	2.77192e-06	0.241089	-0.0174587	0.0390457	0.654778
25	Gut microbiota abundance (family Prevotellaceae id.960)	Graves' disease	rs7252711	19	17460999	G	A	NA	0.0740876	0.0161926	5.56583e-06	0.890513	-0.0052288	0.0535497	0.922215
25	Gut microbiota abundance (family Prevotellaceae id.960)	Graves' disease	rs7975087	12	21404832	C	A	NA	-0.0601448	0.0135454	7.59451e-06	0.174099	-0.0139021	0.0440719	0.752426
25	Gut microbiota abundance (family Prevotellaceae id.960)	Graves' disease	rs912860	14	33706908	A	G	NA	0.229046	0.0483124	9.29929e-07	0.977027	-0.144496	0.110026	0.189083
25	Gut microbiota abundance (family Prevotellaceae id.960)	Graves' disease	rs9586501	13	105075823	G	A	NA	0.0592681	0.0127329	2.58988e-06	0.261712	0.0612535	0.0379028	0.10608
25	Gut microbiota abundance (family Prevotellaceae id.960)	Graves' disease	rs9958960	18	63018983	G	A	NA	-0.0914807	0.0173611	1.06324e-07	0.153234	-0.106241	0.0462763	0.021687
26	Gut microbiota abundance (family Rhodospirillaceae id.2717)	Graves' disease	rs1035406	5	119372737	G	A	NA	-0.11354	0.0250863	5.84454e-06	0.115736	-0.0468278	0.0520414	0.368217
26	Gut microbiota abundance (family Rhodospirillaceae id.2717)	Graves' disease	rs11591293	10	113419797	G	T	NA	0.0743184	0.0158724	2.67147e-06	0.424556	-0.0154997	0.0337628	0.646179
26	Gut microbiota abundance (family Rhodospirillaceae id.2717)	Graves' disease	rs13336560	16	88554243	C	T	NA	-0.0701719	0.0158061	9.17339e-06	0.543433	0.0182696	0.0339882	0.590904
26	Gut microbiota abundance (family Rhodospirillaceae id.2717)	Graves' disease	rs1549633	5	27945645	A	C	NA	0.0999312	0.0218634	4.70392e-06	0.115315	0.049272	0.0522474	0.345654
26	Gut microbiota abundance (family Rhodospirillaceae id.2717)	Graves' disease	rs1923415	6	89268715	A	G	NA	-0.0999238	0.0227326	9.63696e-06	0.088448	-0.0120327	0.0587506	0.837721
26	Gut microbiota abundance (family Rhodospirillaceae id.2717)	Graves' disease	rs3754624	2	225633812	C	T	NA	0.0971389	0.0200064	1.71479e-06	0.176058	0.0255453	0.0436758	0.558626
26	Gut microbiota abundance (family Rhodospirillaceae id.2717)	Graves' disease	rs4278423	10	2670553	T	C	NA	0.107529	0.0235725	3.12018e-06	0.062892	0.0594834	0.0684375	0.384757
26	Gut microbiota abundance (family Rhodospirillaceae id.2717)	Graves' disease	rs61933850	12	73139398	G	A	NA	0.164808	0.0360647	7.22587e-06	0.137012	0.0851852	0.0491065	0.0827942
26	Gut microbiota abundance (family Rhodospirillaceae id.2717)	Graves' disease	rs6679026	1	78619512	T	C	NA	0.111984	0.0251088	9.94672e-06	0.100283	-0.0441897	0.055431	0.425334
26	Gut microbiota abundance (family Rhodospirillaceae id.2717)	Graves' disease	rs7001029	8	131958403	C	T	NA	0.117366	0.0261324	5.34749e-06	0.0929214	0.0812254	0.0579666	0.161141
26	Gut microbiota abundance (family Rhodospirillaceae id.2717)	Graves' disease	rs72714493	1	92206218	A	G	NA	0.0816858	0.0180791	7.3492e-06	0.150999	-0.0568145	0.0471813	0.228523
26	Gut microbiota abundance (family Rhodospirillaceae id.2717)	Graves' disease	rs74354280	4	134192918	C	T	NA	-0.0911896	0.0204907	6.67298e-06	0.2783	0.0185633	0.0372653	0.618387
26	Gut microbiota abundance (family Rhodospirillaceae id.2717)	Graves' disease	rs76784716	2	169033340	A	G	NA	0.136049	0.0285767	1.48988e-06	0.113727	0.0421057	0.0527589	0.424826
26	Gut microbiota abundance (family Rhodospirillaceae id.2717)	Graves' disease	rs9813022	3	13726736	A	G	NA	-0.0842444	0.0163583	2.53122e-07	0.374604	0.0220329	0.0344577	0.522551
27	Gut microbiota abundance (family Rikenellaceae id.967)	Graves' disease	rs10217435	9	86052655	C	T	NA	-0.0883756	0.0197506	6.50759e-06	0.140371	-0.0206484	0.0480486	0.667384
27	Gut microbiota abundance (family Rikenellaceae id.967)	Graves' disease	rs10832801	11	17589129	A	C	NA	-0.0534763	0.0122666	7.50412e-06	0.285064	-0.0624331	0.0371525	0.0928688
27	Gut microbiota abundance (family Rikenellaceae id.967)	Graves' disease	rs1939881	11	95304834	G	A	NA	-0.105589	0.0206213	5.64378e-07	0.0582428	-0.0571074	0.0719478	0.42735
27	Gut microbiota abundance (family Rikenellaceae id.967)	Graves' disease	rs2447496	8	99188924	A	G	NA	0.0549203	0.0121904	6.08611e-06	0.731972	0.0146307	0.0378337	0.698971
27	Gut microbiota abundance (family Rikenellaceae id.967)	Graves' disease	rs2833282	21	32496710	G	A	NA	0.0711137	0.0156966	4.31102e-06	0.150727	-0.0589827	0.046795	0.207507
27	Gut microbiota abundance (family Rikenellaceae id.967)	Graves' disease	rs36021379	21	28515912	A	G	NA	-0.0656005	0.0144903	7.19515e-06	0.158012	0.0445988	0.0457096	0.329215
27	Gut microbiota abundance (family Rikenellaceae id.967)	Graves' disease	rs4264350	15	71658642	T	C	NA	-0.0526393	0.0108555	1.34831e-06	0.460057	0.000427112	0.0335055	0.989829
27	Gut microbiota abundance (family Rikenellaceae id.967)	Graves' disease	rs59663348	18	4069710	G	A	NA	0.0570915	0.0125048	6.12238e-06	0.246632	-0.00931193	0.0387142	0.809919
27	Gut microbiota abundance (family Rikenellaceae id.967)	Graves' disease	rs62532512	9	14158854	A	C	NA	0.0504257	0.0107399	2.76427e-06	0.568078	0.0378104	0.0337306	0.262308
27	Gut microbiota abundance (family Rikenellaceae id.967)	Graves' disease	rs6744030	2	174257127	C	T	NA	0.0696747	0.0157103	9.31515e-06	0.21267	0.0270992	0.0410825	0.509492
27	Gut microbiota abundance (family Rikenellaceae id.967)	Graves' disease	rs6837275	4	187842232	A	G	NA	0.0570355	0.011887	1.447e-06	0.300439	0.0457245	0.0365827	0.211339
27	Gut microbiota abundance (family Rikenellaceae id.967)	Graves' disease	rs74474130	14	90270821	T	G	NA	0.137747	0.0295688	3.61377e-06	0.0358194	0.0988176	0.0901898	0.273227
27	Gut microbiota abundance (family Rikenellaceae id.967)	Graves' disease	rs77885767	14	21548634	C	T	NA	-0.156209	0.0336482	2.84695e-06	0.0460416	-0.0419676	0.0790306	0.595399
27	Gut microbiota abundance (family Rikenellaceae id.967)	Graves' disease	rs9389714	6	100244667	C	T	NA	-0.0636841	0.0143416	8.79063e-06	0.0875286	0.0956414	0.0590551	0.105334
27	Gut microbiota abundance (family Rikenellaceae id.967)	Graves' disease	rs9578457	13	22867356	G	A	NA	-0.141478	0.0315848	3.99448e-06	0.0479953	-0.00800179	0.0778912	0.918177
27	Gut microbiota abundance (family Rikenellaceae id.967)	Graves' disease	rs9603208	13	38044689	G	T	NA	0.0821173	0.0159596	1.91801e-07	0.0995273	-0.0298019	0.0554695	0.591084
28	Gut microbiota abundance (family Ruminococcaceae id.2050)	Graves' disease	rs10093275	8	69732887	T	C	NA	-0.0534595	0.011677	5.35229e-06	0.669852	-0.0123382	0.0354937	0.728128
28	Gut microbiota abundance (family Ruminococcaceae id.2050)	Graves' disease	rs10166469	2	29829167	C	T	NA	0.053336	0.0120209	8.52158e-06	0.746116	-0.0486353	0.0382132	0.203113
28	Gut microbiota abundance (family Ruminococcaceae id.2050)	Graves' disease	rs1158100	8	4555684	G	A	NA	0.0490539	0.0109865	8.60855e-06	0.56688	-0.0625092	0.0336617	0.063314
28	Gut microbiota abundance (family Ruminococcaceae id.2050)	Graves' disease	rs1612733	1	107661606	T	C	NA	0.108708	0.0238006	4.22435e-06	0.0549571	0.0414883	0.0738863	0.574446
28	Gut microbiota abundance (family Ruminococcaceae id.2050)	Graves' disease	rs17376049	1	61425267	T	C	NA	0.0848534	0.0172114	7.29625e-07	0.108622	-0.1093	0.0533388	0.0404464
28	Gut microbiota abundance (family Ruminococcaceae id.2050)	Graves' disease	rs2113833	2	218216801	C	T	NA	-0.169146	0.0355009	1.14464e-06	0.966579	0.0425573	0.0915779	0.642137
28	Gut microbiota abundance (family Ruminococcaceae id.2050)	Graves' disease	rs3009418	1	147744468	A	C	NA	-0.0927607	0.0210123	8.6902e-06	0.952554	0.0816581	0.0797159	0.305663
28	Gut microbiota abundance (family Ruminococcaceae id.2050)	Graves' disease	rs55793120	12	47384118	T	C	NA	0.13822	0.0266152	1.44338e-07	0.0615716	0.0700421	0.0705627	0.320894
28	Gut microbiota abundance (family Ruminococcaceae id.2050)	Graves' disease	rs56199908	9	2801371	T	C	NA	-0.199327	0.0410444	1.66414e-06	0.0543713	-0.0187611	0.0740179	0.799907
28	Gut microbiota abundance (family Ruminococcaceae id.2050)	Graves' disease	rs76724913	1	24473669	T	G	NA	0.0901053	0.0203104	9.60484e-06	0.0971601	-0.0100646	0.0566379	0.858958
29	Gut microbiota abundance (family Streptococcaceae id.1850)	Graves' disease	rs10028567	4	53657577	C	T	NA	-0.0934027	0.0190343	3.72495e-06	0.120642	0.0391907	0.051404	0.445818
29	Gut microbiota abundance (family Streptococcaceae id.1850)	Graves' disease	rs11110281	12	100584014	T	C	NA	-0.130554	0.0225943	1.40136e-08	0.0488342	-0.0430477	0.0766511	0.574385
29	Gut microbiota abundance (family Streptococcaceae id.1850)	Graves' disease	rs16950051	12	120729505	A	G	NA	0.107008	0.0236973	5.33814e-06	0.0652444	0.144216	0.0678013	0.0334164
29	Gut microbiota abundance (family Streptococcaceae id.1850)	Graves' disease	rs35344081	16	991253	G	A	NA	0.0609349	0.0129703	2.63846e-06	0.262979	-0.0694624	0.0377076	0.0654561
29	Gut microbiota abundance (family Streptococcaceae id.1850)	Graves' disease	rs57646748	4	37452858	G	A	NA	-0.088021	0.019876	7.88352e-06	0.038485	-0.0475729	0.0861299	0.580716
29	Gut microbiota abundance (family Streptococcaceae id.1850)	Graves' disease	rs6806351	3	132058723	T	C	NA	-0.0619209	0.0135744	6.93793e-06	0.21938	0.0294203	0.0403957	0.466428
29	Gut microbiota abundance (family Streptococcaceae id.1850)	Graves' disease	rs77968078	1	240441766	G	A	NA	-0.0993013	0.0224788	7.93341e-06	0.0601956	-0.127887	0.0701183	0.0681711
29	Gut microbiota abundance (family Streptococcaceae id.1850)	Graves' disease	rs7916711	10	28588269	A	G	NA	0.0959639	0.021545	6.32732e-06	0.138836	0.0326371	0.0481268	0.497676
29	Gut microbiota abundance (family Streptococcaceae id.1850)	Graves' disease	rs957755	7	46778653	T	G	NA	-0.0642449	0.0142702	7.41515e-06	0.139656	0.0554433	0.0479233	0.247306
30	Gut microbiota abundance (family Veillonellaceae id.2172)	Graves' disease	rs111810795	14	102897930	C	T	NA	-0.0867108	0.0180573	1.72926e-06	0.0981073	0.00327755	0.0562343	0.953523
30	Gut microbiota abundance (family Veillonellaceae id.2172)	Graves' disease	rs114889439	13	61597625	A	G	NA	-0.253809	0.0539169	6.19028e-06	0.0346684	0.0105933	0.0929937	0.909306
30	Gut microbiota abundance (family Veillonellaceae id.2172)	Graves' disease	rs12186441	5	132646303	G	A	NA	0.208096	0.0453999	4.52856e-06	0.0424781	-0.144111	0.0829322	0.082264
30	Gut microbiota abundance (family Veillonellaceae id.2172)	Graves' disease	rs12668619	7	21637810	A	G	NA	0.055301	0.0117654	2.57365e-06	0.328792	0.015194	0.0355867	0.66941
30	Gut microbiota abundance (family Veillonellaceae id.2172)	Graves' disease	rs12741784	1	50088819	C	T	NA	-0.0621452	0.0119266	1.28493e-07	0.257084	0.0171123	0.0381514	0.653766
30	Gut microbiota abundance (family Veillonellaceae id.2172)	Graves' disease	rs1442060	4	46366067	A	G	NA	0.0514024	0.0112125	4.50671e-06	0.459478	-0.0114618	0.0337086	0.733838
30	Gut microbiota abundance (family Veillonellaceae id.2172)	Graves' disease	rs1693340	18	30208691	T	C	NA	0.0818934	0.018245	9.25273e-06	0.0728065	-0.0690718	0.0644315	0.283712
30	Gut microbiota abundance (family Veillonellaceae id.2172)	Graves' disease	rs2175069	4	23317124	G	A	NA	0.0526752	0.0114886	4.63554e-06	0.62758	0.0184732	0.034461	0.591916
30	Gut microbiota abundance (family Veillonellaceae id.2172)	Graves' disease	rs2561116	5	38348199	T	G	NA	-0.083617	0.0187159	7.88515e-06	0.058489	0.0314406	0.0708562	0.657242
30	Gut microbiota abundance (family Veillonellaceae id.2172)	Graves' disease	rs2585520	13	78785141	G	T	NA	-0.0904972	0.0200428	5.26926e-06	0.0384128	0.129904	0.0869024	0.13496
30	Gut microbiota abundance (family Veillonellaceae id.2172)	Graves' disease	rs4263802	8	138319508	A	G	NA	-0.050942	0.0114921	7.45006e-06	0.670546	-0.00346447	0.0354571	0.922163
30	Gut microbiota abundance (family Veillonellaceae id.2172)	Graves' disease	rs4461038	15	78546996	G	A	NA	0.0554965	0.0119467	3.73474e-06	0.708548	0.00979599	0.0366519	0.78926
30	Gut microbiota abundance (family Veillonellaceae id.2172)	Graves' disease	rs4797169	18	462180	T	C	NA	0.0587799	0.0128297	4.49345e-06	0.23794	0.0265887	0.039126	0.49678
30	Gut microbiota abundance (family Veillonellaceae id.2172)	Graves' disease	rs61264131	6	139188534	A	C	NA	0.202367	0.0464388	6.74544e-06	0.0962523	0.0516231	0.0569216	0.364451
30	Gut microbiota abundance (family Veillonellaceae id.2172)	Graves' disease	rs6692542	1	244391618	G	A	NA	-0.0534397	0.0118254	8.67981e-06	0.631397	0.0232306	0.035107	0.508158
30	Gut microbiota abundance (family Veillonellaceae id.2172)	Graves' disease	rs6909981	6	75534152	C	T	NA	-0.0638696	0.0141765	5.47621e-06	0.12325	-0.0480031	0.0506491	0.343252
30	Gut microbiota abundance (family Veillonellaceae id.2172)	Graves' disease	rs79535861	13	38326692	A	C	NA	0.100666	0.0207016	1.57688e-06	0.0902464	-0.0561426	0.0582495	0.335131
30	Gut microbiota abundance (family Veillonellaceae id.2172)	Graves' disease	rs9345168	6	92380922	A	C	NA	-0.0509102	0.0113253	8.48887e-06	0.557774	-0.0181945	0.0335707	0.587834
31	Gut microbiota abundance (family Verrucomicrobiaceae id.4036)	Graves' disease	rs111862613	12	130309670	T	C	NA	0.0907065	0.0196746	3.7313e-06	0.175454	0.0505423	0.0446319	0.257455
31	Gut microbiota abundance (family Verrucomicrobiaceae id.4036)	Graves' disease	rs117107102	18	49473635	A	G	NA	0.204683	0.0431572	2.91823e-06	0.0468018	-0.177964	0.0792775	0.0247799
31	Gut microbiota abundance (family Verrucomicrobiaceae id.4036)	Graves' disease	rs11729256	4	95027272	T	C	NA	0.0749798	0.0150177	6.73085e-07	0.170214	-0.0720507	0.0443012	0.103868
31	Gut microbiota abundance (family Verrucomicrobiaceae id.4036)	Graves' disease	rs12908520	15	97570657	G	A	NA	0.0619104	0.0130946	2.15139e-06	0.4281	-0.0163024	0.0336686	0.628242
31	Gut microbiota abundance (family Verrucomicrobiaceae id.4036)	Graves' disease	rs2602429	16	81063149	T	C	NA	-0.0745516	0.0156195	2.69942e-06	0.739443	0.0819771	0.0380814	0.0313437
31	Gut microbiota abundance (family Verrucomicrobiaceae id.4036)	Graves' disease	rs4242783	10	5064327	A	G	NA	-0.0687992	0.0147694	2.75442e-06	0.717381	-0.0230084	0.0372683	0.53699
31	Gut microbiota abundance (family Verrucomicrobiaceae id.4036)	Graves' disease	rs4936098	11	130280667	G	A	NA	-0.0648691	0.0135928	1.1293e-06	0.651401	0.0308384	0.0349865	0.378081
31	Gut microbiota abundance (family Verrucomicrobiaceae id.4036)	Graves' disease	rs61779207	1	41074472	G	A	NA	-0.0758811	0.0167762	6.63025e-06	0.222374	-0.0225741	0.0404551	0.576841
31	Gut microbiota abundance (family Verrucomicrobiaceae id.4036)	Graves' disease	rs74542928	4	100544188	T	C	NA	0.112124	0.0236422	1.64611e-06	0.0478005	-0.032204	0.0783344	0.680992
31	Gut microbiota abundance (family Verrucomicrobiaceae id.4036)	Graves' disease	rs9349825	6	56341481	A	G	NA	-0.0704354	0.0147128	2.51287e-06	0.190089	0.0829095	0.0423377	0.0501961
31	Gut microbiota abundance (family Verrucomicrobiaceae id.4036)	Graves' disease	rs941682	20	31867840	G	A	NA	-0.0631526	0.0143767	9.5812e-06	0.274715	-0.0387938	0.0374395	0.300121
32	Gut microbiota abundance (family Victivallaceae id.2255)	Graves' disease	rs11671100	19	711637	A	C	NA	-0.160034	0.0349472	4.08037e-06	0.205164	-0.0238552	0.0416931	0.567211
32	Gut microbiota abundance (family Victivallaceae id.2255)	Graves' disease	rs11764871	7	146808977	G	T	NA	0.127099	0.025656	7.4929e-07	0.304913	0.0387651	0.0362294	0.284623
32	Gut microbiota abundance (family Victivallaceae id.2255)	Graves' disease	rs2944282	7	57589803	T	C	NA	-0.124197	0.0257026	1.56603e-06	0.279005	0.0217992	0.037256	0.558466
32	Gut microbiota abundance (family Victivallaceae id.2255)	Graves' disease	rs34962571	12	131103256	A	C	NA	-0.186945	0.0418412	6.24827e-06	0.10067	-0.0424577	0.0559345	0.447816
32	Gut microbiota abundance (family Victivallaceae id.2255)	Graves' disease	rs4396289	11	9316730	C	T	NA	-0.152918	0.0288525	1.53784e-07	0.129828	-0.0285119	0.0494741	0.564412
32	Gut microbiota abundance (family Victivallaceae id.2255)	Graves' disease	rs61702987	2	31211657	T	C	NA	0.145501	0.0300007	3.07921e-06	0.109969	-0.0454355	0.0534029	0.394877
32	Gut microbiota abundance (family Victivallaceae id.2255)	Graves' disease	rs62570196	9	111086170	C	T	NA	-0.246101	0.0483077	2.69855e-07	0.0423032	0.0981499	0.0836528	0.240675
32	Gut microbiota abundance (family Victivallaceae id.2255)	Graves' disease	rs6545794	2	60484909	A	G	NA	-0.197786	0.0410495	5.97008e-07	0.120557	-0.0343294	0.0511409	0.502048
32	Gut microbiota abundance (family Victivallaceae id.2255)	Graves' disease	rs7077363	10	95286954	G	A	NA	0.148942	0.0318366	2.83374e-06	0.163362	-0.0966613	0.0451862	0.0324213
32	Gut microbiota abundance (family Victivallaceae id.2255)	Graves' disease	rs7314815	12	102525047	G	A	NA	0.101088	0.0225594	6.40088e-06	0.552279	0.0227287	0.0336162	0.498963
32	Gut microbiota abundance (family Victivallaceae id.2255)	Graves' disease	rs7627405	3	9968555	C	T	NA	-0.134158	0.0301427	8.19426e-06	0.204294	0.0231108	0.0420403	0.582505
33	Gut microbiota abundance (genus Actinomyces id.423)	Graves' disease	rs2715439	15	99492313	T	C	NA	-0.0746684	0.0164822	6.27004e-06	0.529131	-0.0279562	0.0333981	0.402558
33	Gut microbiota abundance (genus Actinomyces id.423)	Graves' disease	rs34583783	6	67207371	G	T	NA	0.126596	0.0268461	4.48528e-06	0.0606903	-0.0329544	0.0702157	0.638832
33	Gut microbiota abundance (genus Actinomyces id.423)	Graves' disease	rs35011108	6	133007480	A	G	NA	0.232634	0.0512044	6.33826e-06	0.0676668	0.0236712	0.0671656	0.724516
33	Gut microbiota abundance (genus Actinomyces id.423)	Graves' disease	rs4073240	6	169224781	G	A	NA	0.0749687	0.0167368	7.94273e-06	0.381249	-0.0291113	0.0343075	0.396138
33	Gut microbiota abundance (genus Actinomyces id.423)	Graves' disease	rs4146653	10	4782841	G	A	NA	0.0985224	0.0214182	4.49645e-06	0.142138	-0.0244904	0.047808	0.608466
33	Gut microbiota abundance (genus Actinomyces id.423)	Graves' disease	rs71315246	3	101352439	A	G	NA	-0.0969809	0.021925	9.82969e-06	0.135386	-0.0244946	0.0485441	0.613851
33	Gut microbiota abundance (genus Actinomyces id.423)	Graves' disease	rs7915461	10	127532121	C	T	NA	-0.18776	0.0401636	5.91984e-06	0.931655	-0.13421	0.0664662	0.043465
34	Gut microbiota abundance (genus Adlercreutzia id.812)	Graves' disease	rs11604400	11	98386085	C	T	NA	-0.102524	0.0234834	9.74473e-06	0.10425	0.0374385	0.0544289	0.491551
34	Gut microbiota abundance (genus Adlercreutzia id.812)	Graves' disease	rs13231526	7	48844151	C	A	NA	0.143237	0.0311654	4.8136e-06	0.0807938	0.0145312	0.0612294	0.812405
34	Gut microbiota abundance (genus Adlercreutzia id.812)	Graves' disease	rs2717140	18	75009770	C	T	NA	-0.119225	0.0251081	2.04593e-06	0.0987483	0.0477526	0.055702	0.391287
34	Gut microbiota abundance (genus Adlercreutzia id.812)	Graves' disease	rs55719207	3	105355971	G	A	NA	-0.0699243	0.0158036	9.60506e-06	0.400609	0.00509935	0.0342331	0.881585
34	Gut microbiota abundance (genus Adlercreutzia id.812)	Graves' disease	rs6664405	1	69444163	T	C	NA	-0.0953084	0.0210752	5.2342e-06	0.145986	-0.047779	0.0475031	0.314509
34	Gut microbiota abundance (genus Adlercreutzia id.812)	Graves' disease	rs7680684	4	171281359	T	C	NA	0.083381	0.0168901	9.769e-07	0.657719	-0.0324858	0.0351925	0.35596
34	Gut microbiota abundance (genus Adlercreutzia id.812)	Graves' disease	rs9490822	6	123909083	C	T	NA	-0.0734512	0.0155789	2.54419e-06	0.450908	-0.0106889	0.0335881	0.750307
34	Gut microbiota abundance (genus Adlercreutzia id.812)	Graves' disease	rs9915817	17	48864179	C	T	NA	-0.0749219	0.016833	8.21675e-06	0.70891	0.0451327	0.0369325	0.221696
35	Gut microbiota abundance (genus Akkermansia id.4037)	Graves' disease	rs111862613	12	130309670	T	C	NA	0.0911199	0.0196748	3.39234e-06	0.175454	0.0505423	0.0446319	0.257455
35	Gut microbiota abundance (genus Akkermansia id.4037)	Graves' disease	rs117107102	18	49473635	A	G	NA	0.204406	0.0431629	3.01141e-06	0.0468018	-0.177964	0.0792775	0.0247799
35	Gut microbiota abundance (genus Akkermansia id.4037)	Graves' disease	rs11729256	4	95027272	T	C	NA	0.0750473	0.0150184	6.58385e-07	0.170214	-0.0720507	0.0443012	0.103868
35	Gut microbiota abundance (genus Akkermansia id.4037)	Graves' disease	rs12908520	15	97570657	G	A	NA	0.061772	0.0130954	2.2648e-06	0.4281	-0.0163024	0.0336686	0.628242
35	Gut microbiota abundance (genus Akkermansia id.4037)	Graves' disease	rs2602429	16	81063149	T	C	NA	-0.0745352	0.0156201	2.71569e-06	0.739443	0.0819771	0.0380814	0.0313437
35	Gut microbiota abundance (genus Akkermansia id.4037)	Graves' disease	rs4242783	10	5064327	A	G	NA	-0.0685454	0.0147701	2.99799e-06	0.717381	-0.0230084	0.0372683	0.53699
35	Gut microbiota abundance (genus Akkermansia id.4037)	Graves' disease	rs4936098	11	130280667	G	A	NA	-0.0649225	0.0135934	1.1036e-06	0.651401	0.0308384	0.0349865	0.378081
35	Gut microbiota abundance (genus Akkermansia id.4037)	Graves' disease	rs61779207	1	41074472	G	A	NA	-0.0760539	0.0167769	6.32121e-06	0.222374	-0.0225741	0.0404551	0.576841
35	Gut microbiota abundance (genus Akkermansia id.4037)	Graves' disease	rs74542928	4	100544188	T	C	NA	0.112623	0.0236434	1.4802e-06	0.0478005	-0.032204	0.0783344	0.680992
35	Gut microbiota abundance (genus Akkermansia id.4037)	Graves' disease	rs9349825	6	56341481	A	G	NA	-0.0703407	0.0147133	2.59884e-06	0.190089	0.0829095	0.0423377	0.0501961
35	Gut microbiota abundance (genus Akkermansia id.4037)	Graves' disease	rs941682	20	31867840	G	A	NA	-0.0632957	0.0143777	9.17128e-06	0.274715	-0.0387938	0.0374395	0.300121
36	Gut microbiota abundance (genus Alistipes id.968)	Graves' disease	rs1107244	13	38057357	G	A	NA	0.0758558	0.0171182	3.59062e-06	0.0774555	-0.0418695	0.062137	0.500423
36	Gut microbiota abundance (genus Alistipes id.968)	Graves' disease	rs11769002	7	62443498	G	A	NA	-0.0528793	0.0109389	1.44961e-06	0.414812	0.00196763	0.0339661	0.953805
36	Gut microbiota abundance (genus Alistipes id.968)	Graves' disease	rs11958296	5	177755179	A	G	NA	-0.0981222	0.0218272	9.29566e-06	0.0449721	0.00863383	0.080609	0.914704
36	Gut microbiota abundance (genus Alistipes id.968)	Graves' disease	rs12990744	2	178000949	C	T	NA	-0.0776618	0.0172986	8.20729e-06	0.104496	0.0326756	0.0549418	0.552023
36	Gut microbiota abundance (genus Alistipes id.968)	Graves' disease	rs1689282	9	14080129	A	C	NA	-0.0520061	0.0113942	5.27582e-06	0.323396	-0.0370681	0.035738	0.299635
36	Gut microbiota abundance (genus Alistipes id.968)	Graves' disease	rs2290844	10	127787142	C	T	NA	0.0813969	0.0191632	9.10144e-06	0.112542	-0.0323147	0.0537253	0.54752
36	Gut microbiota abundance (genus Alistipes id.968)	Graves' disease	rs2450745	8	144428720	A	C	NA	-0.080524	0.0184702	7.11836e-06	0.0695944	0.0468195	0.0652621	0.473123
36	Gut microbiota abundance (genus Alistipes id.968)	Graves' disease	rs2875322	11	130887552	C	T	NA	0.0580945	0.0131432	8.77708e-06	0.829888	-0.038458	0.0445141	0.387614
36	Gut microbiota abundance (genus Alistipes id.968)	Graves' disease	rs34417064	17	52776479	A	G	NA	-0.048202	0.0106868	7.00745e-06	0.45147	-0.0155229	0.0335328	0.643422
36	Gut microbiota abundance (genus Alistipes id.968)	Graves' disease	rs4810359	20	41191335	A	G	NA	-0.0652428	0.0146155	7.4967e-06	0.123513	-0.0818699	0.0505663	0.105434
36	Gut microbiota abundance (genus Alistipes id.968)	Graves' disease	rs7129639	11	17511427	A	C	NA	0.0524955	0.0109584	1.78423e-06	0.665821	0.0114074	0.0353378	0.746839
36	Gut microbiota abundance (genus Alistipes id.968)	Graves' disease	rs8130320	21	40580258	A	G	NA	-0.049002	0.010717	4.83615e-06	0.558109	-0.0153214	0.0335332	0.647742
37	Gut microbiota abundance (genus Allisonella id.2174)	Graves' disease	rs1901739	5	114286707	G	T	NA	-0.115769	0.0248626	3.58798e-06	0.463037	-0.0590198	0.0334652	0.0777965
37	Gut microbiota abundance (genus Allisonella id.2174)	Graves' disease	rs35110698	12	28018998	T	C	NA	-0.146322	0.0320852	5.72321e-06	0.147336	-0.00899029	0.0472513	0.849101
37	Gut microbiota abundance (genus Allisonella id.2174)	Graves' disease	rs35778461	9	100150556	C	T	NA	0.146679	0.0297186	1.20629e-06	0.227836	0.0521988	0.039796	0.189635
37	Gut microbiota abundance (genus Allisonella id.2174)	Graves' disease	rs594561	11	88632972	T	C	NA	-0.112231	0.0251681	9.41109e-06	0.487747	0.0606812	0.0333275	0.0686436
37	Gut microbiota abundance (genus Allisonella id.2174)	Graves' disease	rs602075	9	79110160	G	A	NA	-0.168974	0.0296976	3.56574e-08	0.735533	-0.0226538	0.0378318	0.549304
37	Gut microbiota abundance (genus Allisonella id.2174)	Graves' disease	rs6742198	2	33607071	A	G	NA	-0.149152	0.0316484	3.34511e-06	0.756917	-0.0181536	0.0392471	0.64369
37	Gut microbiota abundance (genus Allisonella id.2174)	Graves' disease	rs76904847	7	137968010	G	A	NA	0.148523	0.0334857	6.08751e-06	0.176753	-0.071971	0.0441659	0.103194
37	Gut microbiota abundance (genus Allisonella id.2174)	Graves' disease	rs7898615	10	122413451	T	G	NA	0.167966	0.0373586	8.87279e-06	0.13594	-0.0288897	0.048982	0.555323
38	Gut microbiota abundance (genus Alloprevotella id.961)	Graves' disease	rs2154444	21	36053643	G	T	NA	-0.138234	0.0308961	8.36758e-06	0.735051	0.00719403	0.0379091	0.849489
38	Gut microbiota abundance (genus Alloprevotella id.961)	Graves' disease	rs34619204	21	40993008	G	A	NA	-0.156037	0.0344392	8.84199e-06	0.172631	-0.0211631	0.044238	0.632373
38	Gut microbiota abundance (genus Alloprevotella id.961)	Graves' disease	rs4364940	1	234126516	A	G	NA	0.126418	0.0282207	8.58361e-06	0.304969	0.0158139	0.0360784	0.661153
38	Gut microbiota abundance (genus Alloprevotella id.961)	Graves' disease	rs4680035	3	152805600	G	A	NA	0.119599	0.0259446	4.99057e-06	0.385688	0.0191914	0.0343351	0.5762
38	Gut microbiota abundance (genus Alloprevotella id.961)	Graves' disease	rs58212166	4	189076705	A	G	NA	-0.161506	0.0359102	7.93615e-06	0.183449	0.014998	0.0431632	0.728237
39	Gut microbiota abundance (genus Anaerofilum id.2053)	Graves' disease	rs10794359	11	1051715	C	T	NA	0.0953524	0.02006	2.23496e-06	0.534124	-0.0249346	0.0337931	0.460598
39	Gut microbiota abundance (genus Anaerofilum id.2053)	Graves' disease	rs1563175	2	3838940	A	C	NA	0.0923834	0.0202157	5.53847e-06	0.457346	0.0253089	0.0334727	0.449584
39	Gut microbiota abundance (genus Anaerofilum id.2053)	Graves' disease	rs17012738	2	76698142	T	G	NA	0.0903417	0.0200239	7.24169e-06	0.490838	0.0909265	0.0331935	0.0061573
39	Gut microbiota abundance (genus Anaerofilum id.2053)	Graves' disease	rs17096874	14	30991358	C	T	NA	-0.126337	0.0268919	2.86029e-06	0.210648	-0.00651374	0.0410107	0.873803
39	Gut microbiota abundance (genus Anaerofilum id.2053)	Graves' disease	rs4244069	12	67167461	A	G	NA	0.146775	0.0326594	9.81206e-06	0.872773	-0.0905419	0.0503578	0.0721805
39	Gut microbiota abundance (genus Anaerofilum id.2053)	Graves' disease	rs4506496	1	247145690	A	G	NA	-0.10309	0.0212861	1.48659e-06	0.705141	0.0210089	0.0367567	0.567615
39	Gut microbiota abundance (genus Anaerofilum id.2053)	Graves' disease	rs712981	3	129686434	A	C	NA	0.10076	0.0202902	6.83109e-07	0.384409	0.0366147	0.0342756	0.285411
39	Gut microbiota abundance (genus Anaerofilum id.2053)	Graves' disease	rs79598899	2	191139151	C	T	NA	0.182586	0.0357284	3.74731e-07	0.0462407	-0.00803705	0.0796663	0.919643
39	Gut microbiota abundance (genus Anaerofilum id.2053)	Graves' disease	rs816292	12	117811409	T	C	NA	-0.113003	0.02204	2.6404e-07	0.294625	0.0305111	0.0369098	0.408442
40	Gut microbiota abundance (genus Anaerostipes id.1991)	Graves' disease	rs10502061	11	105615253	A	G	NA	0.0835752	0.0192017	7.93542e-06	0.115141	0.0715012	0.0522611	0.171264
40	Gut microbiota abundance (genus Anaerostipes id.1991)	Graves' disease	rs2014785	3	171100102	T	C	NA	0.0515687	0.0112199	4.68058e-06	0.442686	-0.0506322	0.0339286	0.135617
40	Gut microbiota abundance (genus Anaerostipes id.1991)	Graves' disease	rs2396460	2	228018671	C	T	NA	0.0512653	0.0109555	2.91092e-06	0.514051	-0.0109083	0.033552	0.745092
40	Gut microbiota abundance (genus Anaerostipes id.1991)	Graves' disease	rs2804244	10	117383184	G	A	NA	0.053089	0.0110983	2.04052e-06	0.617011	0.0134675	0.0342399	0.694078
40	Gut microbiota abundance (genus Anaerostipes id.1991)	Graves' disease	rs3900776	9	13525082	G	A	NA	-0.110013	0.0236302	2.74764e-06	0.0282134	-0.0448246	0.100427	0.655351
40	Gut microbiota abundance (genus Anaerostipes id.1991)	Graves' disease	rs60983350	17	2850737	G	A	NA	-0.0539901	0.0116575	4.42059e-06	0.363487	0.0225864	0.0356258	0.526088
40	Gut microbiota abundance (genus Anaerostipes id.1991)	Graves' disease	rs62215703	21	25873624	G	A	NA	0.0644965	0.0136702	1.9777e-06	0.215643	-0.0468446	0.0405827	0.248377
40	Gut microbiota abundance (genus Anaerostipes id.1991)	Graves' disease	rs6474958	9	1582701	G	A	NA	0.0500065	0.0112001	6.74481e-06	0.689634	-0.0764935	0.0360524	0.0338602
40	Gut microbiota abundance (genus Anaerostipes id.1991)	Graves' disease	rs6726833	2	39351569	C	A	NA	-0.0877497	0.0189408	3.32216e-06	0.0794466	-0.04978	0.0616658	0.419519
40	Gut microbiota abundance (genus Anaerostipes id.1991)	Graves' disease	rs6854026	4	169690814	C	T	NA	0.0508482	0.0109075	3.1958e-06	0.437722	-0.0181686	0.0337065	0.589871
40	Gut microbiota abundance (genus Anaerostipes id.1991)	Graves' disease	rs7193624	16	77574020	T	C	NA	-0.0750642	0.0150723	5.35476e-07	0.916668	-0.0383959	0.0605894	0.526272
40	Gut microbiota abundance (genus Anaerostipes id.1991)	Graves' disease	rs78735375	19	1497547	A	C	NA	-0.137429	0.0305304	5.33384e-06	0.040197	0.0416007	0.0843902	0.622042
41	Gut microbiota abundance (genus Anaerotruncus id.2054)	Graves' disease	rs10150232	14	30418008	A	G	NA	0.0567088	0.0124877	6.67667e-06	0.200154	0.0273453	0.0416271	0.511238
41	Gut microbiota abundance (genus Anaerotruncus id.2054)	Graves' disease	rs11018566	11	89040226	A	G	NA	-0.156465	0.0366032	6.13705e-06	0.0533277	0.018412	0.0742497	0.804155
41	Gut microbiota abundance (genus Anaerotruncus id.2054)	Graves' disease	rs115414803	4	88163243	A	C	NA	-0.144356	0.0317524	6.83471e-06	0.0618911	-0.0247439	0.0697522	0.722785
41	Gut microbiota abundance (genus Anaerotruncus id.2054)	Graves' disease	rs1272208	9	78630894	T	G	NA	0.0611743	0.0129831	4.27986e-06	0.761301	-0.0565223	0.0392614	0.14997
41	Gut microbiota abundance (genus Anaerotruncus id.2054)	Graves' disease	rs1431492	3	150855371	C	T	NA	-0.0654996	0.0146188	7.35563e-06	0.157245	0.00675195	0.0457085	0.882566
41	Gut microbiota abundance (genus Anaerotruncus id.2054)	Graves' disease	rs17734739	2	211663702	T	C	NA	0.0660052	0.014908	7.4278e-06	0.140374	0.00445989	0.0478783	0.925784
41	Gut microbiota abundance (genus Anaerotruncus id.2054)	Graves' disease	rs34449434	12	76523655	A	C	NA	-0.0497004	0.0113402	9.85054e-06	0.394201	0.0137441	0.0349823	0.694404
41	Gut microbiota abundance (genus Anaerotruncus id.2054)	Graves' disease	rs4669806	2	12200752	G	T	NA	0.0576389	0.0122994	2.42058e-06	0.212869	-0.0385224	0.0406221	0.342971
41	Gut microbiota abundance (genus Anaerotruncus id.2054)	Graves' disease	rs6494922	15	33459867	A	G	NA	0.0903106	0.0202257	6.62369e-06	0.0540486	0.0547293	0.0740853	0.460069
41	Gut microbiota abundance (genus Anaerotruncus id.2054)	Graves' disease	rs6563550	13	38058413	T	C	NA	0.0877135	0.0176745	2.34515e-07	0.0774467	-0.0417672	0.0621364	0.501465
41	Gut microbiota abundance (genus Anaerotruncus id.2054)	Graves' disease	rs8005030	14	30607199	C	T	NA	0.0554447	0.0117854	2.28297e-06	0.331891	0.00963479	0.0354139	0.785574
41	Gut microbiota abundance (genus Anaerotruncus id.2054)	Graves' disease	rs9347879	6	165015261	T	C	NA	0.050618	0.011049	4.22328e-06	0.488907	-0.0120688	0.0333319	0.717292
42	Gut microbiota abundance (genus Bacteroides id.918)	Graves' disease	rs11585893	1	10644351	A	G	NA	-0.0740746	0.0147633	1.79511e-06	0.246154	0.032746	0.0392813	0.40449
42	Gut microbiota abundance (genus Bacteroides id.918)	Graves' disease	rs13207588	6	41519430	A	G	NA	-0.059205	0.0131195	7.48497e-06	0.196655	0.030254	0.0422928	0.474395
42	Gut microbiota abundance (genus Bacteroides id.918)	Graves' disease	rs1340391	1	102960989	T	C	NA	-0.0592004	0.0132244	6.73008e-06	0.135276	0.0534575	0.0487411	0.272745
42	Gut microbiota abundance (genus Bacteroides id.918)	Graves' disease	rs17619981	19	24342250	T	G	NA	0.0880978	0.0187002	2.68683e-06	0.134975	-0.0581315	0.0489877	0.235364
42	Gut microbiota abundance (genus Bacteroides id.918)	Graves' disease	rs2023437	14	22045949	T	C	NA	-0.0782325	0.0167634	5.01822e-06	0.123853	-0.0028308	0.050897	0.955646
42	Gut microbiota abundance (genus Bacteroides id.918)	Graves' disease	rs66710942	3	77215327	T	C	NA	-0.0488038	0.0107412	5.8626e-06	0.476274	0.0517738	0.0334321	0.121472
42	Gut microbiota abundance (genus Bacteroides id.918)	Graves' disease	rs6795673	3	10593224	C	T	NA	0.0538565	0.0105251	3.37909e-07	0.478359	-0.0222596	0.0333767	0.504824
42	Gut microbiota abundance (genus Bacteroides id.918)	Graves' disease	rs9507307	13	24910476	C	T	NA	0.0604456	0.0129128	2.12711e-06	0.243488	-0.0583999	0.0389354	0.133636
43	Gut microbiota abundance (genus Barnesiella id.944)	Graves' disease	rs11155559	6	148601905	T	C	NA	0.0956023	0.0212961	8.91908e-06	0.0919358	0.0990842	0.0577897	0.0864251
43	Gut microbiota abundance (genus Barnesiella id.944)	Graves' disease	rs12909713	15	87145913	C	T	NA	-0.0550716	0.0120039	4.94527e-06	0.488635	0.00384451	0.0333683	0.908275
43	Gut microbiota abundance (genus Barnesiella id.944)	Graves' disease	rs13242616	7	122021518	C	T	NA	0.0583747	0.0123176	2.29018e-06	0.678468	-0.00728104	0.0360158	0.83979
43	Gut microbiota abundance (genus Barnesiella id.944)	Graves' disease	rs199035	6	23435415	G	A	NA	0.0559495	0.0119716	3.00296e-06	0.556061	0.0287862	0.0335679	0.391139
43	Gut microbiota abundance (genus Barnesiella id.944)	Graves' disease	rs2276875	4	5730954	A	G	NA	-0.0697176	0.0139537	4.65029e-07	0.261071	-0.0226611	0.0383635	0.554725
43	Gut microbiota abundance (genus Barnesiella id.944)	Graves' disease	rs2428166	6	110831148	G	A	NA	-0.165859	0.0337309	8.50883e-07	0.0141688	0.018014	0.140698	0.898123
43	Gut microbiota abundance (genus Barnesiella id.944)	Graves' disease	rs35177866	3	181589155	A	G	NA	0.0917125	0.0190133	2.94761e-06	0.0777394	-0.0823869	0.0631877	0.192287
43	Gut microbiota abundance (genus Barnesiella id.944)	Graves' disease	rs62251337	3	44327429	G	A	NA	0.0690763	0.0149374	4.2416e-06	0.857978	0.036681	0.0477236	0.442123
43	Gut microbiota abundance (genus Barnesiella id.944)	Graves' disease	rs72684847	4	102616869	T	C	NA	-0.114369	0.0253873	6.76176e-06	0.0758514	0.102708	0.0628598	0.102274
43	Gut microbiota abundance (genus Barnesiella id.944)	Graves' disease	rs76181748	8	105458416	C	T	NA	-0.0778559	0.017164	6.77657e-06	0.230673	-0.0319194	0.039968	0.424509
43	Gut microbiota abundance (genus Barnesiella id.944)	Graves' disease	rs77455852	5	54107036	T	G	NA	-0.0891491	0.0195601	3.16352e-06	0.150599	-0.0533559	0.0475979	0.2623
43	Gut microbiota abundance (genus Barnesiella id.944)	Graves' disease	rs79795328	4	114546595	A	G	NA	-0.0818645	0.0176441	4.23302e-06	0.138105	-0.00807235	0.0482921	0.867247
44	Gut microbiota abundance (genus Bifidobacterium id.436)	Graves' disease	rs12022129	1	207003374	A	G	NA	-0.0619356	0.0138937	7.9965e-06	0.723909	0.0442023	0.0373569	0.236712
44	Gut microbiota abundance (genus Bifidobacterium id.436)	Graves' disease	rs182549	2	136616754	T	C	NA	-0.119703	0.0127294	1.2782e-20	0.598813	-0.0340119	0.0343474	0.322061
44	Gut microbiota abundance (genus Bifidobacterium id.436)	Graves' disease	rs2491158	10	126089703	A	G	NA	-0.0712624	0.015983	8.04711e-06	0.86648	-0.0589546	0.0490959	0.229828
44	Gut microbiota abundance (genus Bifidobacterium id.436)	Graves' disease	rs4957061	5	521096	T	C	NA	0.0534239	0.0117431	5.77936e-06	0.423092	-0.0456457	0.0339285	0.178511
44	Gut microbiota abundance (genus Bifidobacterium id.436)	Graves' disease	rs540489	17	72897722	T	G	NA	-0.0637641	0.0138746	5.19457e-06	0.175606	-0.0637736	0.0436821	0.144305
44	Gut microbiota abundance (genus Bifidobacterium id.436)	Graves' disease	rs55888705	4	1517826	A	G	NA	0.0546319	0.0121139	6.67022e-06	0.281564	-0.019927	0.0370244	0.590429
44	Gut microbiota abundance (genus Bifidobacterium id.436)	Graves' disease	rs5746486	22	18354272	T	C	NA	-0.0536216	0.0120801	8.99953e-06	0.388291	0.00603362	0.034222	0.860052
44	Gut microbiota abundance (genus Bifidobacterium id.436)	Graves' disease	rs62181700	2	189805784	G	A	NA	-0.0624643	0.0131205	2.17245e-06	0.246882	-0.00455218	0.0388484	0.906719
44	Gut microbiota abundance (genus Bifidobacterium id.436)	Graves' disease	rs7322849	13	112859829	T	C	NA	0.112428	0.0201813	1.08368e-08	0.0909059	0.0638493	0.0583771	0.274069
44	Gut microbiota abundance (genus Bifidobacterium id.436)	Graves' disease	rs75344046	21	31861790	C	T	NA	0.232354	0.0505979	4.86351e-06	0.0469911	0.0724019	0.0790189	0.35953
44	Gut microbiota abundance (genus Bifidobacterium id.436)	Graves' disease	rs857444	6	14617591	C	T	NA	0.0558234	0.0121219	3.571e-06	0.368964	0.0385927	0.0346155	0.264895
45	Gut microbiota abundance (genus Bilophila id.3170)	Graves' disease	rs11069458	13	102402685	C	T	NA	0.0680947	0.015503	7.71543e-06	0.814153	0.0700086	0.0432293	0.105346
45	Gut microbiota abundance (genus Bilophila id.3170)	Graves' disease	rs1241171	1	103299921	G	A	NA	-0.0692654	0.0150148	4.24033e-06	0.144331	0.0419345	0.0472105	0.374409
45	Gut microbiota abundance (genus Bilophila id.3170)	Graves' disease	rs1571225	9	4940871	T	C	NA	-0.0826826	0.0170621	1.1229e-06	0.834607	0.0071952	0.044945	0.872811
45	Gut microbiota abundance (genus Bilophila id.3170)	Graves' disease	rs1969927	12	100786847	A	G	NA	-0.0564589	0.0126935	9.07215e-06	0.663762	-0.044248	0.0353354	0.210486
45	Gut microbiota abundance (genus Bilophila id.3170)	Graves' disease	rs2728491	7	47211732	T	G	NA	0.0627416	0.0139456	6.33257e-06	0.761	0.0415825	0.0390399	0.286818
45	Gut microbiota abundance (genus Bilophila id.3170)	Graves' disease	rs3827020	20	61980991	C	T	NA	0.0766479	0.0160642	1.78875e-06	0.194946	0.0102599	0.0422583	0.808168
45	Gut microbiota abundance (genus Bilophila id.3170)	Graves' disease	rs4798126	18	3765773	G	A	NA	0.073288	0.016799	7.14661e-06	0.196034	0.0582168	0.0422906	0.168639
45	Gut microbiota abundance (genus Bilophila id.3170)	Graves' disease	rs542415	15	50011554	T	C	NA	-0.0613623	0.0133436	4.70945e-06	0.391223	0.0484458	0.0342452	0.157164
45	Gut microbiota abundance (genus Bilophila id.3170)	Graves' disease	rs60178956	8	90878338	G	A	NA	-0.0624818	0.0141485	8.0562e-06	0.227558	-0.0272871	0.0398881	0.493918
45	Gut microbiota abundance (genus Bilophila id.3170)	Graves' disease	rs6793291	3	194419531	A	C	NA	-0.112729	0.0241633	3.11322e-06	0.947825	-0.13678	0.0757112	0.0708256
45	Gut microbiota abundance (genus Bilophila id.3170)	Graves' disease	rs72676854	8	109990939	T	C	NA	0.123209	0.026882	5.62264e-06	0.0518696	0.072806	0.0758405	0.337061
45	Gut microbiota abundance (genus Bilophila id.3170)	Graves' disease	rs7802841	7	138583840	A	C	NA	-0.0670097	0.0137701	1.76954e-06	0.697679	-0.0451911	0.0363388	0.213645
45	Gut microbiota abundance (genus Bilophila id.3170)	Graves' disease	rs9899990	17	9121579	A	G	NA	-0.102702	0.0233878	9.06692e-06	0.0845143	-0.0680596	0.0601858	0.258129
46	Gut microbiota abundance (genus Blautia id.1992)	Graves' disease	rs115043014	1	175757311	G	A	NA	-0.206605	0.043992	5.18597e-06	0.0172699	-0.0460524	0.127035	0.716967
46	Gut microbiota abundance (genus Blautia id.1992)	Graves' disease	rs2788271	1	219117743	G	T	NA	0.0575596	0.0133492	7.16391e-06	0.827936	0.0288481	0.043993	0.511989
47	Gut microbiota abundance (genus Butyricicoccus id.2055)	Graves' disease	rs10084203	2	191304149	G	A	NA	-0.0549699	0.0123563	8.58638e-06	0.869905	-0.0178287	0.0496805	0.719694
47	Gut microbiota abundance (genus Butyricicoccus id.2055)	Graves' disease	rs12034718	1	67379595	G	A	NA	-0.0701199	0.0158213	9.57679e-06	0.775431	0.00317485	0.0401008	0.936896
47	Gut microbiota abundance (genus Butyricicoccus id.2055)	Graves' disease	rs12585793	13	27018240	T	C	NA	-0.262206	0.0564729	5.79189e-06	0.0287594	0.0297354	0.0995834	0.765246
47	Gut microbiota abundance (genus Butyricicoccus id.2055)	Graves' disease	rs2017189	4	7460153	T	G	NA	0.0506956	0.011024	3.87258e-06	0.527987	0.00294621	0.0334283	0.929769
47	Gut microbiota abundance (genus Butyricicoccus id.2055)	Graves' disease	rs4962426	10	126908208	T	G	NA	-0.0614216	0.0135979	7.38482e-06	0.803747	0.0399045	0.0420267	0.342365
47	Gut microbiota abundance (genus Butyricicoccus id.2055)	Graves' disease	rs56221232	2	153453410	T	C	NA	0.0828027	0.0167401	7.61939e-07	0.101166	-0.0183216	0.0555246	0.741421
47	Gut microbiota abundance (genus Butyricicoccus id.2055)	Graves' disease	rs62478070	7	157688150	T	G	NA	0.224039	0.0494959	5.93772e-06	0.0258147	0.0123809	0.105818	0.906859
47	Gut microbiota abundance (genus Butyricicoccus id.2055)	Graves' disease	rs7322368	13	100213990	C	T	NA	-0.0815733	0.0183167	5.51785e-06	0.90925	-0.0936173	0.0581984	0.107706
48	Gut microbiota abundance (genus Butyricimonas id.945)	Graves' disease	rs11228830	11	56664962	A	G	NA	0.135265	0.0298411	6.55164e-06	0.0856401	-0.122197	0.0595411	0.0401393
48	Gut microbiota abundance (genus Butyricimonas id.945)	Graves' disease	rs113054641	21	16550389	G	A	NA	-0.144881	0.0274574	1.73696e-07	0.0443814	0.0735084	0.0806265	0.361918
48	Gut microbiota abundance (genus Butyricimonas id.945)	Graves' disease	rs12304031	12	129438771	G	A	NA	-0.0862781	0.0196846	6.7007e-06	0.124068	-0.0253031	0.0507061	0.61777
48	Gut microbiota abundance (genus Butyricimonas id.945)	Graves' disease	rs12458763	18	34091618	A	C	NA	0.122037	0.0269587	6.36649e-06	0.0454002	0.0356644	0.0798848	0.655274
48	Gut microbiota abundance (genus Butyricimonas id.945)	Graves' disease	rs1862649	16	22172866	G	A	NA	0.113124	0.0248176	4.76255e-06	0.0689726	-0.0597165	0.066011	0.365654
48	Gut microbiota abundance (genus Butyricimonas id.945)	Graves' disease	rs2114713	15	80528373	G	T	NA	0.062721	0.0138998	6.87717e-06	0.449042	0.0436486	0.0335356	0.193067
48	Gut microbiota abundance (genus Butyricimonas id.945)	Graves' disease	rs62130338	19	49162501	A	G	NA	0.0732608	0.0158324	3.89807e-06	0.653533	-0.0261645	0.0351736	0.456958
48	Gut microbiota abundance (genus Butyricimonas id.945)	Graves' disease	rs62390301	5	159867647	T	C	NA	-0.0872983	0.0174893	7.41908e-07	0.199787	0.0376691	0.041722	0.366601
48	Gut microbiota abundance (genus Butyricimonas id.945)	Graves' disease	rs7083431	10	72711156	A	C	NA	0.0703539	0.0144439	8.85462e-07	0.274556	-0.00147704	0.037482	0.968566
48	Gut microbiota abundance (genus Butyricimonas id.945)	Graves' disease	rs71428626	2	83093264	G	T	NA	-0.133188	0.0289905	4.80408e-06	0.0324126	0.010086	0.092809	0.91346
48	Gut microbiota abundance (genus Butyricimonas id.945)	Graves' disease	rs72814525	10	72443070	A	G	NA	0.0664154	0.0149766	8.24594e-06	0.245024	-0.0217275	0.0388535	0.576014
48	Gut microbiota abundance (genus Butyricimonas id.945)	Graves' disease	rs78453362	3	78740009	A	G	NA	-0.14948	0.0327073	4.05807e-06	0.0250369	0.17628	0.10739	0.100694
48	Gut microbiota abundance (genus Butyricimonas id.945)	Graves' disease	rs9657374	8	4834406	C	T	NA	0.0680719	0.0148172	4.5036e-06	0.293586	-0.045299	0.0366129	0.215997
49	Gut microbiota abundance (genus Butyrivibrio id.1993)	Graves' disease	rs1007475	6	148403405	G	T	NA	0.118065	0.0261271	7.92319e-06	0.278801	-0.0200236	0.0371938	0.59033
49	Gut microbiota abundance (genus Butyrivibrio id.1993)	Graves' disease	rs11761679	7	150596929	T	C	NA	0.154775	0.0321539	2.20232e-06	0.140135	-0.028654	0.0478531	0.549313
49	Gut microbiota abundance (genus Butyrivibrio id.1993)	Graves' disease	rs142855850	10	22587900	A	G	NA	0.205013	0.0457138	6.85536e-06	0.0962111	0.0543429	0.0569093	0.339627
49	Gut microbiota abundance (genus Butyrivibrio id.1993)	Graves' disease	rs16934069	9	119693164	T	C	NA	-0.133784	0.0299444	8.85911e-06	0.180137	0.00981895	0.0437065	0.822247
49	Gut microbiota abundance (genus Butyrivibrio id.1993)	Graves' disease	rs16941336	17	20575697	C	T	NA	0.127488	0.0267936	1.53183e-06	0.231166	-0.0382602	0.0399799	0.338574
49	Gut microbiota abundance (genus Butyrivibrio id.1993)	Graves' disease	rs17163238	5	128976021	G	A	NA	0.140987	0.0309117	5.51201e-06	0.191826	-0.0259085	0.042074	0.538037
49	Gut microbiota abundance (genus Butyrivibrio id.1993)	Graves' disease	rs4537857	13	27292666	T	C	NA	-0.12459	0.0260992	1.80194e-06	0.332957	0.0284718	0.035302	0.419942
49	Gut microbiota abundance (genus Butyrivibrio id.1993)	Graves' disease	rs486484	20	811507	A	G	NA	-0.108349	0.0240008	6.61089e-06	0.424075	-0.004948	0.0338165	0.883669
49	Gut microbiota abundance (genus Butyrivibrio id.1993)	Graves' disease	rs4928024	3	54288503	G	A	NA	0.17471	0.0389333	8.18634e-06	0.815196	0.0034222	0.0433514	0.93708
49	Gut microbiota abundance (genus Butyrivibrio id.1993)	Graves' disease	rs72723662	14	76065563	C	T	NA	0.224078	0.0449336	7.86249e-07	0.142977	0.0216378	0.0486541	0.656517
49	Gut microbiota abundance (genus Butyrivibrio id.1993)	Graves' disease	rs74622183	14	34150977	A	G	NA	-0.201027	0.0428204	2.45748e-06	0.0884124	0.0613913	0.0586488	0.29521
49	Gut microbiota abundance (genus Butyrivibrio id.1993)	Graves' disease	rs77356209	18	10267733	T	C	NA	0.216874	0.0483299	6.66423e-06	0.0461226	0.0300463	0.0790877	0.704012
49	Gut microbiota abundance (genus Butyrivibrio id.1993)	Graves' disease	rs7752361	6	111780705	G	A	NA	0.11923	0.0239975	7.69113e-07	0.519879	-0.048278	0.0333983	0.148312
49	Gut microbiota abundance (genus Butyrivibrio id.1993)	Graves' disease	rs7763512	6	21960091	A	G	NA	-0.119846	0.0253367	3.10656e-06	0.576266	0.0259662	0.0336787	0.440709
49	Gut microbiota abundance (genus Butyrivibrio id.1993)	Graves' disease	rs9349693	6	53939724	G	A	NA	-0.117973	0.0259861	5.54958e-06	0.708029	-0.047855	0.0366475	0.191613
50	Gut microbiota abundance (genus Candidatus Soleaferrea id.11350)	Graves' disease	rs10090365	8	138638199	G	A	NA	0.0834413	0.0180989	4.17311e-06	0.520867	-0.0143788	0.0333536	0.666395
50	Gut microbiota abundance (genus Candidatus Soleaferrea id.11350)	Graves' disease	rs10809135	9	10611282	C	T	NA	-0.0834858	0.0182426	5.4718e-06	0.555761	0.0196023	0.0338855	0.562936
50	Gut microbiota abundance (genus Candidatus Soleaferrea id.11350)	Graves' disease	rs36155147	7	352368	T	C	NA	-0.104966	0.0240995	5.4114e-06	0.661192	0.0304252	0.0358086	0.395514
50	Gut microbiota abundance (genus Candidatus Soleaferrea id.11350)	Graves' disease	rs4294381	1	224688107	C	T	NA	-0.112197	0.023186	1.36848e-06	0.842721	-0.0380239	0.045532	0.403659
50	Gut microbiota abundance (genus Candidatus Soleaferrea id.11350)	Graves' disease	rs4678258	3	137945192	T	C	NA	0.0986136	0.0215646	5.53184e-06	0.242622	-0.0778736	0.0390202	0.0459642
50	Gut microbiota abundance (genus Candidatus Soleaferrea id.11350)	Graves' disease	rs6489992	12	115352769	A	G	NA	-0.0840437	0.0187031	7.88787e-06	0.370349	-0.0620088	0.0345063	0.0723303
50	Gut microbiota abundance (genus Candidatus Soleaferrea id.11350)	Graves' disease	rs6494306	15	62394540	A	G	NA	-0.0969304	0.0214221	5.80056e-06	0.324463	0.00572129	0.0357073	0.872702
50	Gut microbiota abundance (genus Candidatus Soleaferrea id.11350)	Graves' disease	rs7400877	14	76403542	C	T	NA	0.0951085	0.0212799	9.29458e-06	0.787717	0.0120566	0.0407002	0.767056
50	Gut microbiota abundance (genus Candidatus Soleaferrea id.11350)	Graves' disease	rs9973954	2	19885907	G	A	NA	-0.0892075	0.0195401	5.94799e-06	0.644082	0.0122768	0.0350557	0.726183
51	Gut microbiota abundance (genus Catenibacterium id.2153)	Graves' disease	rs12404911	1	240118443	C	T	NA	0.140717	0.0304142	2.79892e-06	0.186447	0.0589308	0.0426914	0.167467
51	Gut microbiota abundance (genus Catenibacterium id.2153)	Graves' disease	rs212393	6	159485742	A	G	NA	0.135254	0.0286209	3.62485e-06	0.791955	0.0881778	0.0409778	0.0314101
51	Gut microbiota abundance (genus Catenibacterium id.2153)	Graves' disease	rs73128290	7	57364320	A	G	NA	0.129726	0.0284563	4.29368e-06	0.299074	0.0350447	0.0364465	0.336282
51	Gut microbiota abundance (genus Catenibacterium id.2153)	Graves' disease	rs7742829	6	105089665	C	T	NA	0.11411	0.0251099	5.60725e-06	0.436073	0.00251299	0.0336424	0.940456
52	Gut microbiota abundance (genus Christensenellaceae R 7group id.11283)	Graves' disease	rs10461257	4	156131004	A	G	NA	-0.0551969	0.0122069	6.50744e-06	0.352502	-0.0403252	0.0353692	0.254236
52	Gut microbiota abundance (genus Christensenellaceae R 7group id.11283)	Graves' disease	rs17081797	18	67555560	A	G	NA	-0.0904325	0.0204253	3.34033e-06	0.0642546	-0.0933765	0.0682756	0.171425
52	Gut microbiota abundance (genus Christensenellaceae R 7group id.11283)	Graves' disease	rs62132810	19	49279227	A	G	NA	-0.0828853	0.0179623	5.66709e-06	0.144592	-0.0522645	0.0478713	0.274934
52	Gut microbiota abundance (genus Christensenellaceae R 7group id.11283)	Graves' disease	rs62190261	2	230943099	A	C	NA	0.0958394	0.0214723	8.74017e-06	0.0869424	-0.082002	0.0595423	0.168448
52	Gut microbiota abundance (genus Christensenellaceae R 7group id.11283)	Graves' disease	rs73952017	18	1779609	C	T	NA	-0.0862164	0.0194354	8.45766e-06	0.102685	-0.0329968	0.0548174	0.547214
52	Gut microbiota abundance (genus Christensenellaceae R 7group id.11283)	Graves' disease	rs78521377	10	126448374	C	T	NA	0.124992	0.0274797	5.60673e-06	0.0303138	-0.183321	0.0964852	0.0574354
52	Gut microbiota abundance (genus Christensenellaceae R 7group id.11283)	Graves' disease	rs892686	9	83043376	A	G	NA	0.0514099	0.011136	3.96862e-06	0.472973	0.025396	0.0333822	0.446798
53	Gut microbiota abundance (genus Clostridium innocuum group id.14397)	Graves' disease	rs10506058	12	30268485	A	G	NA	0.0997048	0.0221926	8.92442e-06	0.422666	-0.00732074	0.033793	0.828493
53	Gut microbiota abundance (genus Clostridium innocuum group id.14397)	Graves' disease	rs1942371	18	69274308	G	A	NA	-0.157938	0.034187	4.0634e-06	0.123531	-0.0851386	0.0511449	0.095982
53	Gut microbiota abundance (genus Clostridium innocuum group id.14397)	Graves' disease	rs40656	5	9368158	C	T	NA	0.142664	0.0311021	8.61529e-06	0.205258	0.0503507	0.0418369	0.228783
53	Gut microbiota abundance (genus Clostridium innocuum group id.14397)	Graves' disease	rs4869133	5	95717619	G	A	NA	-0.180591	0.0409505	7.24453e-06	0.177216	-0.0434781	0.0441421	0.324645
53	Gut microbiota abundance (genus Clostridium innocuum group id.14397)	Graves' disease	rs61267978	18	6348227	T	C	NA	0.14708	0.0320875	5.58509e-06	0.121815	-0.0865708	0.0512818	0.091384
53	Gut microbiota abundance (genus Clostridium innocuum group id.14397)	Graves' disease	rs6577484	1	8419420	G	A	NA	0.160425	0.0360857	8.40601e-06	0.106269	-0.109838	0.0549011	0.0454287
53	Gut microbiota abundance (genus Clostridium innocuum group id.14397)	Graves' disease	rs6890185	5	71186626	C	T	NA	-0.113424	0.0233137	1.12243e-06	0.676847	0.0240149	0.0357719	0.502007
53	Gut microbiota abundance (genus Clostridium innocuum group id.14397)	Graves' disease	rs77845139	15	59704208	A	G	NA	-0.114993	0.0257186	8.40621e-06	0.251476	-0.00692999	0.0384873	0.857106
54	Gut microbiota abundance (genus Clostridium sensustricto1 id.1873)	Graves' disease	rs11264403	1	155676492	G	A	NA	-0.139061	0.0334454	7.7555e-06	0.0754848	0.00223087	0.0635438	0.971994
54	Gut microbiota abundance (genus Clostridium sensustricto1 id.1873)	Graves' disease	rs116847295	12	43485015	C	T	NA	0.110021	0.0246032	4.58121e-06	0.12718	0.0239262	0.0503667	0.634759
54	Gut microbiota abundance (genus Clostridium sensustricto1 id.1873)	Graves' disease	rs12341505	9	136710881	G	A	NA	0.0810718	0.0180121	4.8217e-06	0.0927857	-0.0203193	0.0573598	0.723158
54	Gut microbiota abundance (genus Clostridium sensustricto1 id.1873)	Graves' disease	rs2795528	10	43270264	G	A	NA	-0.184315	0.0392204	2.72038e-06	0.0556262	0.0532206	0.0723022	0.461679
54	Gut microbiota abundance (genus Clostridium sensustricto1 id.1873)	Graves' disease	rs2817172	1	3041519	C	T	NA	0.058139	0.0124492	2.76656e-06	0.397465	0.0363151	0.034156	0.287685
54	Gut microbiota abundance (genus Clostridium sensustricto1 id.1873)	Graves' disease	rs550843	6	165722832	T	C	NA	-0.0783246	0.0169209	2.05069e-06	0.280537	0.0391267	0.0372972	0.294154
55	Gut microbiota abundance (genus Collinsella id.815)	Graves' disease	rs10890671	11	107123199	C	T	NA	0.0537401	0.0118848	6.52139e-06	0.437388	0.0529081	0.0336216	0.115573
55	Gut microbiota abundance (genus Collinsella id.815)	Graves' disease	rs11597285	10	8589813	G	T	NA	-0.0537947	0.0120548	9.37605e-06	0.397965	0.0077675	0.0340218	0.819406
55	Gut microbiota abundance (genus Collinsella id.815)	Graves' disease	rs1496626	19	31760841	T	C	NA	-0.0722307	0.01616	6.78172e-06	0.133222	-0.0884893	0.0491733	0.0719333
55	Gut microbiota abundance (genus Collinsella id.815)	Graves' disease	rs149807560	19	56526640	C	A	NA	-0.104264	0.0235841	7.09872e-06	0.06876	-0.0196937	0.0656954	0.76435
55	Gut microbiota abundance (genus Collinsella id.815)	Graves' disease	rs2103510	21	29355467	G	A	NA	0.0786551	0.0168217	2.42477e-06	0.116109	-0.0125217	0.0523157	0.810835
55	Gut microbiota abundance (genus Collinsella id.815)	Graves' disease	rs62448871	7	24465024	C	A	NA	-0.0540309	0.0120324	6.7825e-06	0.535876	-0.0475763	0.0338056	0.159325
55	Gut microbiota abundance (genus Collinsella id.815)	Graves' disease	rs73052258	2	195739311	G	A	NA	0.0930178	0.0202658	1.71581e-06	0.0767078	0.125322	0.0628576	0.0461806
55	Gut microbiota abundance (genus Collinsella id.815)	Graves' disease	rs75672793	4	149818294	A	G	NA	-0.108908	0.0240522	6.1355e-06	0.0460319	-0.0495881	0.0792792	0.531651
55	Gut microbiota abundance (genus Collinsella id.815)	Graves' disease	rs9541268	13	68610061	C	A	NA	0.09597	0.0197312	8.79427e-07	0.0901964	0.0312871	0.0581676	0.590661
56	Gut microbiota abundance (genus Coprobacter id.949)	Graves' disease	rs11532348	12	98289796	C	T	NA	-0.103931	0.0226826	5.71189e-06	0.150959	-0.00954054	0.0465879	0.837739
56	Gut microbiota abundance (genus Coprobacter id.949)	Graves' disease	rs12684609	9	137784868	T	C	NA	0.100827	0.0220366	6.10183e-06	0.196959	-0.0271307	0.0419357	0.517658
56	Gut microbiota abundance (genus Coprobacter id.949)	Graves' disease	rs12996055	2	137223458	A	C	NA	0.0921817	0.0209405	8.07644e-06	0.266567	-0.00636475	0.0380934	0.867305
56	Gut microbiota abundance (genus Coprobacter id.949)	Graves' disease	rs143662916	11	103549974	C	T	NA	0.253264	0.0540141	3.07249e-06	0.0295608	0.011569	0.0983408	0.906351
56	Gut microbiota abundance (genus Coprobacter id.949)	Graves' disease	rs189356	20	57574851	G	A	NA	0.0781125	0.0171916	6.26297e-06	0.570767	0.00128632	0.0338028	0.969645
56	Gut microbiota abundance (genus Coprobacter id.949)	Graves' disease	rs213863	6	97234939	T	C	NA	0.0887412	0.0188377	2.34882e-06	0.640436	-0.0288848	0.0347574	0.405951
56	Gut microbiota abundance (genus Coprobacter id.949)	Graves' disease	rs28402691	4	96389240	T	C	NA	0.110695	0.0251199	9.55675e-06	0.14865	0.00032758	0.0469737	0.994436
56	Gut microbiota abundance (genus Coprobacter id.949)	Graves' disease	rs305411	1	88233128	A	G	NA	0.129218	0.0264518	1.00907e-06	0.103069	-0.0249996	0.0551691	0.650444
56	Gut microbiota abundance (genus Coprobacter id.949)	Graves' disease	rs3828477	3	46483717	G	T	NA	-0.0912179	0.019569	2.88975e-06	0.342112	0.0526565	0.0352097	0.134781
56	Gut microbiota abundance (genus Coprobacter id.949)	Graves' disease	rs72821405	6	4714797	T	C	NA	-0.147365	0.0319978	4.75762e-06	0.089795	0.052452	0.0591743	0.375403
56	Gut microbiota abundance (genus Coprobacter id.949)	Graves' disease	rs74919520	2	32242452	G	A	NA	0.125703	0.0276296	5.76328e-06	0.10831	0.0616546	0.0538556	0.252286
57	Gut microbiota abundance (genus Coprococcus1 id.11301)	Graves' disease	rs1010560	1	30400301	C	A	NA	0.0580232	0.0122722	1.95916e-06	0.268103	-0.0414788	0.0376982	0.271208
57	Gut microbiota abundance (genus Coprococcus1 id.11301)	Graves' disease	rs12794898	11	124554061	G	T	NA	0.0903299	0.0197212	4.9153e-06	0.130856	0.0436724	0.0502543	0.384832
57	Gut microbiota abundance (genus Coprococcus1 id.11301)	Graves' disease	rs1519491	2	22079770	T	C	NA	0.0499197	0.0113558	8.95282e-06	0.397471	0.0132534	0.0341074	0.697588
57	Gut microbiota abundance (genus Coprococcus1 id.11301)	Graves' disease	rs1576241	6	72529277	A	G	NA	-0.0510343	0.0109535	3.32859e-06	0.381612	0.026935	0.0344377	0.434135
57	Gut microbiota abundance (genus Coprococcus1 id.11301)	Graves' disease	rs2907920	19	2600717	G	A	NA	-0.0561173	0.0126824	7.65332e-06	0.716077	-0.0454583	0.0371142	0.220642
57	Gut microbiota abundance (genus Coprococcus1 id.11301)	Graves' disease	rs4277593	20	4319420	G	A	NA	-0.0585649	0.0109914	1.1397e-07	0.410824	0.0302611	0.0338991	0.372027
57	Gut microbiota abundance (genus Coprococcus1 id.11301)	Graves' disease	rs56405618	4	174468316	A	G	NA	-0.08963	0.0186508	1.57195e-06	0.114995	-0.00635387	0.0526551	0.903953
57	Gut microbiota abundance (genus Coprococcus1 id.11301)	Graves' disease	rs73031725	11	134622282	T	C	NA	0.167591	0.0355224	1.97916e-06	0.0313589	-0.02882	0.0956647	0.763215
57	Gut microbiota abundance (genus Coprococcus1 id.11301)	Graves' disease	rs73167075	3	165693143	T	C	NA	0.0573137	0.0127573	8.5686e-06	0.211279	0.011607	0.0406968	0.775486
57	Gut microbiota abundance (genus Coprococcus1 id.11301)	Graves' disease	rs74101919	1	95424321	T	C	NA	-0.0718988	0.0144651	1.0329e-06	0.108118	0.0684606	0.0534948	0.200629
57	Gut microbiota abundance (genus Coprococcus1 id.11301)	Graves' disease	rs946513	10	15913820	T	C	NA	-0.205899	0.0460018	8.61847e-06	0.953752	0.0145038	0.0805171	0.857048
58	Gut microbiota abundance (genus Coprococcus2 id.11302)	Graves' disease	rs10070053	5	34794789	A	G	NA	0.0594312	0.0135375	7.64874e-06	0.413249	-0.0288976	0.0338661	0.393498
58	Gut microbiota abundance (genus Coprococcus2 id.11302)	Graves' disease	rs12634070	3	180544880	T	C	NA	0.0736486	0.0164921	9.95108e-06	0.256902	0.0195827	0.0383261	0.609387
58	Gut microbiota abundance (genus Coprococcus2 id.11302)	Graves' disease	rs2482516	9	25554068	C	T	NA	0.0754415	0.0164619	4.72335e-06	0.227119	-0.0120416	0.0400891	0.763894
58	Gut microbiota abundance (genus Coprococcus2 id.11302)	Graves' disease	rs35890118	10	129715759	A	G	NA	-0.066536	0.0147661	8.25962e-06	0.25304	0.00208923	0.0384838	0.956705
58	Gut microbiota abundance (genus Coprococcus2 id.11302)	Graves' disease	rs61823518	1	223688236	A	C	NA	-0.0955381	0.0215724	6.68252e-06	0.106699	0.0636903	0.0542215	0.240142
58	Gut microbiota abundance (genus Coprococcus2 id.11302)	Graves' disease	rs6677933	1	112139008	C	T	NA	-0.0804405	0.0164216	1.185e-06	0.146869	-0.0234974	0.0472631	0.619075
58	Gut microbiota abundance (genus Coprococcus2 id.11302)	Graves' disease	rs72680320	4	131125786	T	C	NA	-0.0649382	0.013919	2.27117e-06	0.336582	0.00788995	0.0352937	0.823106
58	Gut microbiota abundance (genus Coprococcus2 id.11302)	Graves' disease	rs9426473	1	4210455	A	G	NA	0.0727361	0.0161662	6.30681e-06	0.258694	-0.0358661	0.0380634	0.346052
59	Gut microbiota abundance (genus Coprococcus3 id.11303)	Graves' disease	rs10810043	9	13799809	G	A	NA	-0.0515518	0.0115923	9.27428e-06	0.664073	0.0402432	0.0355409	0.257506
59	Gut microbiota abundance (genus Coprococcus3 id.11303)	Graves' disease	rs11077359	17	76343961	C	T	NA	0.0645443	0.0148833	9.63607e-06	0.829192	-0.00248939	0.0443932	0.955281
59	Gut microbiota abundance (genus Coprococcus3 id.11303)	Graves' disease	rs11080344	17	26104511	C	T	NA	0.0516921	0.0113054	4.78696e-06	0.44457	-0.00307858	0.0334568	0.926685
59	Gut microbiota abundance (genus Coprococcus3 id.11303)	Graves' disease	rs13247359	7	76357726	G	A	NA	0.051211	0.0113031	7.32605e-06	0.446356	0.00228373	0.0336169	0.945838
59	Gut microbiota abundance (genus Coprococcus3 id.11303)	Graves' disease	rs178271	22	21331556	C	T	NA	-0.145257	0.0294239	7.81088e-07	0.982902	-0.109225	0.12738	0.391187
59	Gut microbiota abundance (genus Coprococcus3 id.11303)	Graves' disease	rs4575475	14	99141751	A	G	NA	-0.0619514	0.0137787	7.04288e-06	0.770415	-0.0268571	0.0399419	0.501326
59	Gut microbiota abundance (genus Coprococcus3 id.11303)	Graves' disease	rs7521171	1	149998497	A	G	NA	0.0596434	0.0129279	4.32245e-06	0.689552	-0.00237779	0.0363369	0.947826
59	Gut microbiota abundance (genus Coprococcus3 id.11303)	Graves' disease	rs8100692	19	40032132	T	C	NA	0.0577411	0.0113476	4.16457e-07	0.55862	0.0294539	0.0335177	0.379533
60	Gut microbiota abundance (genus Defluviitaleaceae UCG011 id.11287)	Graves' disease	rs112893842	9	8786663	T	C	NA	0.11381	0.0232806	1.44534e-06	0.0907082	-0.097253	0.0578249	0.0925977
60	Gut microbiota abundance (genus Defluviitaleaceae UCG011 id.11287)	Graves' disease	rs1582238	1	118723685	C	T	NA	-0.0805036	0.0167257	1.56776e-06	0.642106	0.00751787	0.034817	0.829046
60	Gut microbiota abundance (genus Defluviitaleaceae UCG011 id.11287)	Graves' disease	rs2892880	4	120741726	G	A	NA	0.0817755	0.0181686	6.82889e-06	0.248989	-0.00679761	0.0386582	0.860421
60	Gut microbiota abundance (genus Defluviitaleaceae UCG011 id.11287)	Graves' disease	rs4344384	10	66407366	T	G	NA	-0.0715978	0.0156309	4.83237e-06	0.503123	0.0414901	0.0334064	0.214243
60	Gut microbiota abundance (genus Defluviitaleaceae UCG011 id.11287)	Graves' disease	rs4677103	3	72207794	A	G	NA	0.0977912	0.0197263	9.59555e-07	0.180248	-0.014475	0.0440715	0.742576
60	Gut microbiota abundance (genus Defluviitaleaceae UCG011 id.11287)	Graves' disease	rs55658617	21	41811003	T	C	NA	0.174369	0.0362226	2.15293e-06	0.0354783	-0.0417799	0.0900713	0.642753
60	Gut microbiota abundance (genus Defluviitaleaceae UCG011 id.11287)	Graves' disease	rs72731813	4	147414743	C	T	NA	-0.147383	0.0293796	4.33112e-07	0.0485537	-0.0215366	0.0777321	0.781732
60	Gut microbiota abundance (genus Defluviitaleaceae UCG011 id.11287)	Graves' disease	rs9608282	22	24804081	T	G	NA	0.142939	0.0299793	2.52046e-06	0.0331216	0.0769424	0.0927037	0.406549
60	Gut microbiota abundance (genus Defluviitaleaceae UCG011 id.11287)	Graves' disease	rs9725395	1	85205632	A	G	NA	-0.13834	0.029554	3.51925e-06	0.113317	-0.0725616	0.0529385	0.170475
61	Gut microbiota abundance (genus Desulfovibrio id.3173)	Graves' disease	rs12031543	1	68664315	T	C	NA	-0.127185	0.0281887	6.54757e-06	0.139081	-0.000257584	0.0485404	0.995766
61	Gut microbiota abundance (genus Desulfovibrio id.3173)	Graves' disease	rs13066142	3	67478973	G	A	NA	0.119141	0.0250891	3.78669e-06	0.0923781	-0.0033741	0.0571876	0.952952
61	Gut microbiota abundance (genus Desulfovibrio id.3173)	Graves' disease	rs16863365	2	198089911	A	G	NA	0.109402	0.0226964	1.79449e-06	0.0467567	0.139513	0.0793083	0.0785561
61	Gut microbiota abundance (genus Desulfovibrio id.3173)	Graves' disease	rs2032031	10	130170270	G	A	NA	0.0654931	0.0148681	9.14282e-06	0.493044	0.0800643	0.033392	0.016498
61	Gut microbiota abundance (genus Desulfovibrio id.3173)	Graves' disease	rs2590913	13	64264446	A	G	NA	-0.154496	0.0339396	6.65426e-06	0.946897	-0.114375	0.0762571	0.13365
61	Gut microbiota abundance (genus Desulfovibrio id.3173)	Graves' disease	rs2853179	8	105462047	T	C	NA	-0.0811971	0.0174234	2.42438e-06	0.770799	-0.0218651	0.0399348	0.584022
61	Gut microbiota abundance (genus Desulfovibrio id.3173)	Graves' disease	rs4797774	18	13447995	A	G	NA	-0.212582	0.0470044	5.64313e-06	0.957267	0.0879266	0.0859049	0.306055
61	Gut microbiota abundance (genus Desulfovibrio id.3173)	Graves' disease	rs6580353	5	139410687	T	C	NA	0.0770979	0.0169735	4.93856e-06	0.202019	-0.0826046	0.0420981	0.0497393
61	Gut microbiota abundance (genus Desulfovibrio id.3173)	Graves' disease	rs72647089	8	57972916	T	G	NA	-0.106594	0.0239337	8.29755e-06	0.0803702	-0.0474185	0.0612823	0.439066
62	Gut microbiota abundance (genus Dialister id.2183)	Graves' disease	rs10138457	14	102458052	T	C	NA	-0.113054	0.0261933	7.88116e-06	0.0933027	0.0669722	0.057659	0.24543
62	Gut microbiota abundance (genus Dialister id.2183)	Graves' disease	rs10938938	4	23294359	A	G	NA	0.0773514	0.0170915	7.37055e-06	0.842567	-0.0288085	0.0456637	0.528117
62	Gut microbiota abundance (genus Dialister id.2183)	Graves' disease	rs11071887	15	32955095	T	C	NA	0.0662403	0.0146315	5.91412e-06	0.323033	0.00498673	0.0357165	0.88896
62	Gut microbiota abundance (genus Dialister id.2183)	Graves' disease	rs11166701	8	138295725	G	A	NA	-0.0655301	0.013186	5.50744e-07	0.509977	-0.0331075	0.0334658	0.32252
62	Gut microbiota abundance (genus Dialister id.2183)	Graves' disease	rs2314294	16	9336862	T	C	NA	0.0865932	0.0193719	8.07904e-06	0.135725	-0.0185624	0.0486123	0.702577
62	Gut microbiota abundance (genus Dialister id.2183)	Graves' disease	rs2435610	7	150890034	A	C	NA	0.0647132	0.0143314	5.93267e-06	0.251181	0.00156059	0.0384779	0.967648
62	Gut microbiota abundance (genus Dialister id.2183)	Graves' disease	rs4747450	10	23199653	C	A	NA	0.0668509	0.0147685	5.83727e-06	0.223639	0.0347977	0.0401487	0.386095
62	Gut microbiota abundance (genus Dialister id.2183)	Graves' disease	rs4753063	11	92267129	A	G	NA	0.0596297	0.0130052	4.8568e-06	0.552579	0.056205	0.033485	0.0932481
62	Gut microbiota abundance (genus Dialister id.2183)	Graves' disease	rs75416973	1	172809633	A	G	NA	0.0727223	0.016451	9.46085e-06	0.222816	-0.0432356	0.0404172	0.284739
62	Gut microbiota abundance (genus Dialister id.2183)	Graves' disease	rs764177	3	45809449	C	A	NA	-0.0601454	0.0135366	9.60771e-06	0.364728	-0.0148364	0.0347293	0.669231
62	Gut microbiota abundance (genus Dialister id.2183)	Graves' disease	rs76680460	9	25447080	G	A	NA	-0.161296	0.0364332	8.19219e-06	0.0434256	-0.171983	0.0825937	0.0373173
63	Gut microbiota abundance (genus Dorea id.1997)	Graves' disease	rs11150408	16	81803497	G	T	NA	-0.0488254	0.0109063	7.05781e-06	0.519244	0.00145703	0.0334673	0.965274
63	Gut microbiota abundance (genus Dorea id.1997)	Graves' disease	rs12537781	7	154978183	T	C	NA	-0.055544	0.0125223	9.15145e-06	0.238413	-0.0149622	0.039019	0.701379
63	Gut microbiota abundance (genus Dorea id.1997)	Graves' disease	rs13279148	8	127905865	G	A	NA	0.0715309	0.0150878	2.25284e-06	0.111607	0.0566398	0.0530146	0.285348
63	Gut microbiota abundance (genus Dorea id.1997)	Graves' disease	rs1899291	4	60992340	T	C	NA	-0.0697217	0.0150285	4.56688e-06	0.842944	0.0844766	0.0461252	0.0670317
63	Gut microbiota abundance (genus Dorea id.1997)	Graves' disease	rs3005511	6	74605806	G	A	NA	-0.0516127	0.0112852	5.28701e-06	0.700513	-0.044791	0.0363293	0.217607
63	Gut microbiota abundance (genus Dorea id.1997)	Graves' disease	rs345219	3	6826520	G	T	NA	0.0497368	0.0112621	8.80055e-06	0.529485	0.0214003	0.0336966	0.525372
63	Gut microbiota abundance (genus Dorea id.1997)	Graves' disease	rs3752849	11	8729057	G	A	NA	0.163846	0.036608	7.68051e-06	0.0497651	0.0534206	0.0771017	0.488398
63	Gut microbiota abundance (genus Dorea id.1997)	Graves' disease	rs4793307	17	70733523	C	T	NA	0.0574165	0.0122472	4.00691e-06	0.238939	-0.0195634	0.0392741	0.618396
63	Gut microbiota abundance (genus Dorea id.1997)	Graves' disease	rs62503162	8	15768657	A	G	NA	-0.0974091	0.0194379	7.46603e-07	0.0430896	0.0568254	0.0817887	0.487192
63	Gut microbiota abundance (genus Dorea id.1997)	Graves' disease	rs73729431	6	25078050	C	T	NA	-0.13745	0.0299983	3.16738e-06	0.0205987	0.192483	0.11721	0.100548
64	Gut microbiota abundance (genus Eggerthella id.819)	Graves' disease	rs112205261	1	9136139	T	C	NA	-0.188618	0.0403613	3.34649e-06	0.0808766	-0.0258332	0.0619087	0.676474
64	Gut microbiota abundance (genus Eggerthella id.819)	Graves' disease	rs13070736	3	20807454	A	C	NA	-0.121331	0.0272024	7.61921e-06	0.164259	0.025282	0.0452465	0.576323
64	Gut microbiota abundance (genus Eggerthella id.819)	Graves' disease	rs1784446	11	102461599	A	G	NA	-0.0907728	0.0198096	5.2313e-06	0.512589	0.0209048	0.0332981	0.530131
64	Gut microbiota abundance (genus Eggerthella id.819)	Graves' disease	rs2223081	21	29778032	A	G	NA	-0.102572	0.0221108	3.88893e-06	0.715647	-0.0766804	0.0370752	0.038618
64	Gut microbiota abundance (genus Eggerthella id.819)	Graves' disease	rs2240838	7	38335954	G	A	NA	-0.0980582	0.0197653	7.36207e-07	0.460481	0.0360842	0.0337824	0.285459
64	Gut microbiota abundance (genus Eggerthella id.819)	Graves' disease	rs3851328	2	45453805	G	T	NA	0.107774	0.0236527	4.1759e-06	0.778117	0.00388928	0.0402759	0.923071
64	Gut microbiota abundance (genus Eggerthella id.819)	Graves' disease	rs6430926	2	141337454	T	C	NA	-0.0879736	0.0197127	8.37124e-06	0.53119	-0.0184023	0.0336164	0.58409
64	Gut microbiota abundance (genus Eggerthella id.819)	Graves' disease	rs67490567	15	65691324	T	C	NA	0.108495	0.0245457	8.94211e-06	0.256596	-0.0298898	0.0385317	0.437914
64	Gut microbiota abundance (genus Eggerthella id.819)	Graves' disease	rs76663501	20	55647869	C	T	NA	0.175349	0.0378576	4.8257e-06	0.0518912	-0.0114953	0.0757448	0.879374
65	Gut microbiota abundance (genus Eisenbergiella id.11304)	Graves' disease	rs11027642	11	24001840	C	T	NA	0.129006	0.0284844	4.9187e-06	0.142319	-0.00227869	0.0473836	0.961644
65	Gut microbiota abundance (genus Eisenbergiella id.11304)	Graves' disease	rs11079158	17	53367641	T	C	NA	0.100627	0.022546	7.34852e-06	0.217304	-0.0012984	0.0403155	0.974308
65	Gut microbiota abundance (genus Eisenbergiella id.11304)	Graves' disease	rs11938607	4	189060431	C	T	NA	-0.0978125	0.0216636	8.21826e-06	0.747099	-0.0763113	0.0383609	0.0466681
65	Gut microbiota abundance (genus Eisenbergiella id.11304)	Graves' disease	rs12257723	10	109417101	A	C	NA	-0.0952742	0.0211569	8.85116e-06	0.327528	0.0117117	0.0355415	0.741761
65	Gut microbiota abundance (genus Eisenbergiella id.11304)	Graves' disease	rs12710729	2	19973210	C	A	NA	0.0893384	0.0199069	9.84419e-06	0.320962	0.0725189	0.0357802	0.0426845
65	Gut microbiota abundance (genus Eisenbergiella id.11304)	Graves' disease	rs13258851	8	55330814	A	G	NA	0.137001	0.0302124	7.7464e-06	0.142017	0.0699918	0.0478179	0.143272
65	Gut microbiota abundance (genus Eisenbergiella id.11304)	Graves' disease	rs1508033	15	53375201	A	C	NA	0.091546	0.0195787	3.22887e-06	0.314654	-0.0172792	0.0363023	0.634087
65	Gut microbiota abundance (genus Eisenbergiella id.11304)	Graves' disease	rs1553971	3	111419486	T	G	NA	0.120965	0.0263054	5.26842e-06	0.226958	-0.0310345	0.0401402	0.439432
65	Gut microbiota abundance (genus Eisenbergiella id.11304)	Graves' disease	rs2683098	15	36178565	T	C	NA	-0.107319	0.022515	2.23748e-06	0.783133	0.0628741	0.0407153	0.12253
65	Gut microbiota abundance (genus Eisenbergiella id.11304)	Graves' disease	rs3812426	8	50822676	A	G	NA	-0.106447	0.0224159	2.71688e-06	0.844557	0.0153025	0.0462241	0.740606
65	Gut microbiota abundance (genus Eisenbergiella id.11304)	Graves' disease	rs4462860	21	21610254	G	A	NA	0.0939071	0.0201104	4.16217e-06	0.396169	-0.00467759	0.0343242	0.891603
66	Gut microbiota abundance (genus Enterorhabdus id.820)	Graves' disease	rs10098492	8	113109756	T	C	NA	0.132323	0.0293688	6.40575e-06	0.0573065	0.0502931	0.0709571	0.47846
66	Gut microbiota abundance (genus Enterorhabdus id.820)	Graves' disease	rs114731706	2	19611953	T	G	NA	0.182308	0.0382298	2.1734e-06	0.0318873	-0.217175	0.0947932	0.0219614
66	Gut microbiota abundance (genus Enterorhabdus id.820)	Graves' disease	rs2051957	7	89709883	C	T	NA	0.0843291	0.0189864	8.89857e-06	0.199764	0.00901635	0.0419844	0.829958
66	Gut microbiota abundance (genus Enterorhabdus id.820)	Graves' disease	rs3017103	11	62174193	G	A	NA	-0.0980897	0.0208995	2.94042e-06	0.810054	-0.0186477	0.0427535	0.662715
66	Gut microbiota abundance (genus Enterorhabdus id.820)	Graves' disease	rs73331712	12	69515102	T	C	NA	0.26199	0.055123	4.8492e-06	0.0414991	-0.0267693	0.0824921	0.745554
66	Gut microbiota abundance (genus Enterorhabdus id.820)	Graves' disease	rs77655283	2	236439879	G	A	NA	0.132988	0.0298306	5.88044e-06	0.0703429	-0.0774702	0.0659578	0.240178
67	Gut microbiota abundance (genus Erysipelatoclostridium id.11381)	Graves' disease	rs1434153	2	34595533	G	A	NA	-0.0684526	0.0152443	6.85299e-06	0.444433	-0.0647659	0.033696	0.0545984
67	Gut microbiota abundance (genus Erysipelatoclostridium id.11381)	Graves' disease	rs16936671	10	36394609	C	T	NA	-0.0968026	0.0217883	6.0431e-06	0.13714	0.0115284	0.0485869	0.812445
67	Gut microbiota abundance (genus Erysipelatoclostridium id.11381)	Graves' disease	rs17804233	5	77815056	C	T	NA	0.0662914	0.0144203	4.58606e-06	0.526997	0.0227398	0.0334293	0.496355
67	Gut microbiota abundance (genus Erysipelatoclostridium id.11381)	Graves' disease	rs2901723	11	36871523	A	C	NA	-0.0641339	0.0144295	8.79468e-06	0.469648	-0.0174589	0.0337043	0.604458
67	Gut microbiota abundance (genus Erysipelatoclostridium id.11381)	Graves' disease	rs340991	5	34892042	A	G	NA	-0.0740482	0.0158891	3.74938e-06	0.266093	-0.0327076	0.0377053	0.385693
67	Gut microbiota abundance (genus Erysipelatoclostridium id.11381)	Graves' disease	rs3804326	6	24292185	A	G	NA	0.14147	0.0336352	9.85281e-06	0.0503064	-0.0305739	0.0777131	0.694009
67	Gut microbiota abundance (genus Erysipelatoclostridium id.11381)	Graves' disease	rs45480394	19	55857777	T	G	NA	-0.0687134	0.0151835	7.66161e-06	0.360982	0.0104534	0.0346601	0.762959
67	Gut microbiota abundance (genus Erysipelatoclostridium id.11381)	Graves' disease	rs4697572	4	25446787	A	G	NA	-0.0810636	0.0163308	7.59347e-07	0.198	0.022358	0.0418778	0.59342
67	Gut microbiota abundance (genus Erysipelatoclostridium id.11381)	Graves' disease	rs58236560	11	121876913	G	T	NA	-0.111157	0.0234426	2.16118e-06	0.120439	0.0246296	0.0510199	0.629277
67	Gut microbiota abundance (genus Erysipelatoclostridium id.11381)	Graves' disease	rs61806970	1	167818597	C	T	NA	0.142548	0.0320688	9.09411e-06	0.0675454	0.0903177	0.0669076	0.177052
67	Gut microbiota abundance (genus Erysipelatoclostridium id.11381)	Graves' disease	rs622418	9	90586043	A	G	NA	-0.0668051	0.0143224	3.68154e-06	0.487691	-0.0457569	0.0334368	0.171169
67	Gut microbiota abundance (genus Erysipelatoclostridium id.11381)	Graves' disease	rs6474512	8	38780606	C	A	NA	-0.067015	0.0143201	3.01544e-06	0.614112	0.0111874	0.0344075	0.745072
67	Gut microbiota abundance (genus Erysipelatoclostridium id.11381)	Graves' disease	rs710230	1	42333631	C	T	NA	-0.143381	0.0281514	6.33126e-07	0.927663	0.0722296	0.0649901	0.266399
67	Gut microbiota abundance (genus Erysipelatoclostridium id.11381)	Graves' disease	rs7221249	17	10177708	G	A	NA	-0.0839861	0.0142741	4.30953e-09	0.469983	0.0124206	0.0334201	0.710153
67	Gut microbiota abundance (genus Erysipelatoclostridium id.11381)	Graves' disease	rs9590927	13	46372065	A	G	NA	0.0646003	0.0143479	6.39043e-06	0.545136	0.0170134	0.0334862	0.611402
68	Gut microbiota abundance (genus Erysipelotrichaceae UCG003 id.11384)	Graves' disease	rs75949021	2	175403951	T	C	NA	-0.169667	0.0374238	3.57511e-06	0.0402081	0.11577	0.083583	0.166026
69	Gut microbiota abundance (genus Escherichia Shigella id.3504)	Graves' disease	rs112767262	16	3750623	T	C	NA	0.0732963	0.0163589	8.20635e-06	0.221416	0.000338695	0.0403886	0.993309
69	Gut microbiota abundance (genus Escherichia Shigella id.3504)	Graves' disease	rs113127095	13	23253392	A	G	NA	0.151009	0.0323434	3.3335e-06	0.0419344	-0.0816087	0.0841015	0.331867
69	Gut microbiota abundance (genus Escherichia Shigella id.3504)	Graves' disease	rs113513883	7	140678199	A	G	NA	0.172283	0.038041	5.27716e-06	0.0334776	-0.0744563	0.0936601	0.426636
69	Gut microbiota abundance (genus Escherichia Shigella id.3504)	Graves' disease	rs1154904	11	134774845	G	A	NA	0.0613376	0.0130644	3.03753e-06	0.505912	-0.0840483	0.0333437	0.0117133
69	Gut microbiota abundance (genus Escherichia Shigella id.3504)	Graves' disease	rs118526	5	79863544	A	C	NA	0.0594401	0.013598	7.99558e-06	0.699274	0.0136145	0.0363997	0.708384
69	Gut microbiota abundance (genus Escherichia Shigella id.3504)	Graves' disease	rs2798105	1	48961903	A	G	NA	-0.100851	0.0222045	8.24499e-06	0.0980341	-0.0391512	0.0561548	0.485678
69	Gut microbiota abundance (genus Escherichia Shigella id.3504)	Graves' disease	rs4731451	7	128054100	G	A	NA	-0.0609885	0.0135157	7.47309e-06	0.315279	-0.0130148	0.0358884	0.716868
69	Gut microbiota abundance (genus Escherichia Shigella id.3504)	Graves' disease	rs57024273	2	236515155	T	C	NA	0.0626172	0.0139919	9.70465e-06	0.256948	0.0310031	0.0382229	0.417301
69	Gut microbiota abundance (genus Escherichia Shigella id.3504)	Graves' disease	rs592299	9	136179347	T	C	NA	-0.0592004	0.0129486	4.76925e-06	0.543515	-0.0299541	0.0335398	0.371809
69	Gut microbiota abundance (genus Escherichia Shigella id.3504)	Graves' disease	rs73208162	21	39324484	A	G	NA	-0.119296	0.024839	2.19392e-06	0.0325866	-0.00336939	0.0937012	0.971315
70	Gut microbiota abundance (genus Eubacterium brachy group id.11296)	Graves' disease	rs112617308	10	94185213	T	C	NA	-0.170873	0.0362844	2.38035e-06	0.0925695	-0.0193408	0.0577097	0.73752
70	Gut microbiota abundance (genus Eubacterium brachy group id.11296)	Graves' disease	rs12151423	2	218237281	G	A	NA	-0.101329	0.0227324	9.27043e-06	0.481303	-0.0166047	0.0333341	0.618391
70	Gut microbiota abundance (genus Eubacterium brachy group id.11296)	Graves' disease	rs13139592	4	144665178	T	C	NA	-0.145997	0.0327192	7.96746e-06	0.132356	0.0446445	0.0493415	0.365568
70	Gut microbiota abundance (genus Eubacterium brachy group id.11296)	Graves' disease	rs1384962	14	23060552	G	A	NA	-0.120888	0.0266264	6.99294e-06	0.68021	-0.0158808	0.0359072	0.658291
70	Gut microbiota abundance (genus Eubacterium brachy group id.11296)	Graves' disease	rs2913110	10	22892667	T	C	NA	-0.105143	0.022942	4.55806e-06	0.648479	-0.00810785	0.034976	0.816684
70	Gut microbiota abundance (genus Eubacterium brachy group id.11296)	Graves' disease	rs4862235	4	184628931	A	G	NA	-0.104806	0.0225751	3.73147e-06	0.544051	0.0144278	0.0335164	0.666854
70	Gut microbiota abundance (genus Eubacterium brachy group id.11296)	Graves' disease	rs62348779	5	17460096	T	C	NA	-0.201481	0.043286	3.7812e-06	0.0776794	0.133928	0.0630329	0.0336093
70	Gut microbiota abundance (genus Eubacterium brachy group id.11296)	Graves' disease	rs6591893	11	80236833	A	G	NA	-0.108225	0.0240319	7.34345e-06	0.654425	-0.0568786	0.0351255	0.105383
70	Gut microbiota abundance (genus Eubacterium brachy group id.11296)	Graves' disease	rs720439	22	48190598	G	A	NA	0.111927	0.0251252	7.0283e-06	0.754437	0.0782951	0.0389503	0.0444181
70	Gut microbiota abundance (genus Eubacterium brachy group id.11296)	Graves' disease	rs73199919	4	6856564	T	C	NA	-0.236717	0.0531335	8.1553e-06	0.0486093	0.0771134	0.0782871	0.324621
71	Gut microbiota abundance (genus Eubacterium coprostanoligenes group id.11375)	Graves' disease	rs1020520	7	33603146	T	G	NA	-0.0590705	0.0132929	8.88976e-06	0.151006	0.0330342	0.0463658	0.476175
71	Gut microbiota abundance (genus Eubacterium coprostanoligenes group id.11375)	Graves' disease	rs10444197	10	2215931	A	G	NA	-0.0505823	0.0113455	5.98467e-06	0.348972	0.0102607	0.0349863	0.769309
71	Gut microbiota abundance (genus Eubacterium coprostanoligenes group id.11375)	Graves' disease	rs11052069	12	32713919	C	T	NA	-0.0477832	0.0107833	9.37951e-06	0.557634	0.0463428	0.033587	0.167653
71	Gut microbiota abundance (genus Eubacterium coprostanoligenes group id.11375)	Graves' disease	rs11720857	3	113794507	C	T	NA	0.0630776	0.0144485	9.26254e-06	0.176093	-0.0634331	0.0437891	0.147448
71	Gut microbiota abundance (genus Eubacterium coprostanoligenes group id.11375)	Graves' disease	rs12906958	15	36911598	C	T	NA	-0.0533159	0.0115935	4.348e-06	0.293642	0.0331473	0.0365996	0.365108
71	Gut microbiota abundance (genus Eubacterium coprostanoligenes group id.11375)	Graves' disease	rs17159861	7	31085162	C	T	NA	0.0962228	0.0168388	1.03786e-08	0.107677	-0.0243016	0.054095	0.653258
71	Gut microbiota abundance (genus Eubacterium coprostanoligenes group id.11375)	Graves' disease	rs2644213	10	84506096	A	G	NA	-0.0538845	0.0121245	9.85644e-06	0.695274	-0.0828806	0.0363956	0.0227735
71	Gut microbiota abundance (genus Eubacterium coprostanoligenes group id.11375)	Graves' disease	rs4076415	15	86440997	G	T	NA	-0.0515152	0.0110294	1.98976e-06	0.631294	-0.0425308	0.0347125	0.220489
71	Gut microbiota abundance (genus Eubacterium coprostanoligenes group id.11375)	Graves' disease	rs62024432	15	97869293	C	T	NA	-0.0769698	0.0172101	7.50205e-06	0.09535	0.0927947	0.056916	0.103022
71	Gut microbiota abundance (genus Eubacterium coprostanoligenes group id.11375)	Graves' disease	rs6762473	3	127139574	A	C	NA	-0.0521584	0.0112353	4.26108e-06	0.659876	-0.0672962	0.035124	0.0553707
71	Gut microbiota abundance (genus Eubacterium coprostanoligenes group id.11375)	Graves' disease	rs76898927	3	81595477	G	A	NA	0.123055	0.0266375	4.78983e-06	0.0542004	0.151553	0.0735355	0.0393079
71	Gut microbiota abundance (genus Eubacterium coprostanoligenes group id.11375)	Graves' disease	rs9648214	7	16380806	T	C	NA	-0.0828719	0.016431	2.52029e-07	0.0861234	-0.0491651	0.0593808	0.407691
72	Gut microbiota abundance (genus Eubacterium eligens group id.14372)	Graves' disease	rs182318	11	31098691	G	A	NA	-0.0824941	0.0195615	8.39827e-06	0.0817308	0.0106074	0.0606	0.861048
72	Gut microbiota abundance (genus Eubacterium eligens group id.14372)	Graves' disease	rs2200429	13	107563458	A	G	NA	-0.0888825	0.0198479	5.29724e-06	0.0980113	-0.00591842	0.056376	0.916391
72	Gut microbiota abundance (genus Eubacterium eligens group id.14372)	Graves' disease	rs265534	10	83092007	T	G	NA	-0.0563756	0.0120127	2.26757e-06	0.468315	-0.0754205	0.0334803	0.0242795
72	Gut microbiota abundance (genus Eubacterium eligens group id.14372)	Graves' disease	rs4583233	16	81820486	A	C	NA	0.0670205	0.0128122	2.83851e-07	0.289871	0.00489161	0.0369832	0.894774
72	Gut microbiota abundance (genus Eubacterium eligens group id.14372)	Graves' disease	rs56080211	2	110260993	T	C	NA	-0.123093	0.0282743	9.14282e-06	0.923269	-0.0606956	0.0635355	0.339424
72	Gut microbiota abundance (genus Eubacterium eligens group id.14372)	Graves' disease	rs6923695	6	70956815	T	G	NA	0.103268	0.0229525	4.87405e-06	0.0663669	-0.0839404	0.0667128	0.208307
73	Gut microbiota abundance (genus Eubacterium fissicatena group id.14373)	Graves' disease	rs10147907	14	89484373	T	G	NA	0.172263	0.039601	8.27237e-06	0.0778632	-0.000665574	0.063612	0.991652
73	Gut microbiota abundance (genus Eubacterium fissicatena group id.14373)	Graves' disease	rs11818408	10	96758467	G	A	NA	0.10585	0.0237114	8.20012e-06	0.395965	0.00364746	0.0341739	0.915001
73	Gut microbiota abundance (genus Eubacterium fissicatena group id.14373)	Graves' disease	rs11876297	18	45753272	T	C	NA	0.131469	0.0281712	2.66557e-06	0.282223	0.0339188	0.0377785	0.369274
73	Gut microbiota abundance (genus Eubacterium fissicatena group id.14373)	Graves' disease	rs151257695	7	73043561	A	G	NA	0.20951	0.0454847	3.09678e-06	0.0707294	0.0564934	0.065064	0.385245
73	Gut microbiota abundance (genus Eubacterium fissicatena group id.14373)	Graves' disease	rs1768152	3	39604954	C	T	NA	-0.139489	0.0316186	8.70062e-06	0.894862	-0.12887	0.0544754	0.0179982
73	Gut microbiota abundance (genus Eubacterium fissicatena group id.14373)	Graves' disease	rs2733072	8	5433699	G	A	NA	0.109644	0.0228306	1.49091e-06	0.504554	-0.0489071	0.0335288	0.14466
73	Gut microbiota abundance (genus Eubacterium fissicatena group id.14373)	Graves' disease	rs3771393	2	71145246	T	C	NA	-0.130842	0.0266671	7.37904e-07	0.806544	0.0226045	0.0420909	0.59124
73	Gut microbiota abundance (genus Eubacterium fissicatena group id.14373)	Graves' disease	rs6934739	6	39940437	A	G	NA	0.111463	0.0252788	9.75326e-06	0.332326	0.0699131	0.035579	0.0494129
73	Gut microbiota abundance (genus Eubacterium fissicatena group id.14373)	Graves' disease	rs7104872	11	115165111	G	A	NA	0.138612	0.0291906	2.73149e-06	0.11146	0.0496676	0.0529078	0.347856
74	Gut microbiota abundance (genus Eubacterium hallii group id.11338)	Graves' disease	rs10501370	11	58040621	C	T	NA	-0.115589	0.0252489	5.41914e-06	0.0630047	-0.0150106	0.0680851	0.825507
74	Gut microbiota abundance (genus Eubacterium hallii group id.11338)	Graves' disease	rs10798999	1	34308917	C	T	NA	0.0601661	0.0126752	2.60555e-06	0.267935	0.0327495	0.0377697	0.385897
74	Gut microbiota abundance (genus Eubacterium hallii group id.11338)	Graves' disease	rs117748144	11	11771637	T	C	NA	-0.126582	0.028712	7.85995e-06	0.0511465	-0.115034	0.075245	0.126314
74	Gut microbiota abundance (genus Eubacterium hallii group id.11338)	Graves' disease	rs13116360	4	111885431	T	C	NA	0.154124	0.0297185	2.9449e-07	0.0668423	-0.0110839	0.0670264	0.868656
74	Gut microbiota abundance (genus Eubacterium hallii group id.11338)	Graves' disease	rs17074066	4	183709536	T	C	NA	-0.0813986	0.0189272	9.3491e-06	0.0202661	0.178026	0.118679	0.133598
74	Gut microbiota abundance (genus Eubacterium hallii group id.11338)	Graves' disease	rs17474256	1	104524676	G	A	NA	0.0810805	0.0184573	9.45453e-06	0.0979797	-0.0624101	0.0563264	0.267858
74	Gut microbiota abundance (genus Eubacterium hallii group id.11338)	Graves' disease	rs281379	19	49214274	A	G	NA	-0.0499523	0.0112153	9.32803e-06	0.40663	0.0367639	0.0339373	0.278679
74	Gut microbiota abundance (genus Eubacterium hallii group id.11338)	Graves' disease	rs28584818	3	64664456	A	G	NA	0.126115	0.0268627	4.43231e-06	0.079891	0.095031	0.0619329	0.124927
74	Gut microbiota abundance (genus Eubacterium hallii group id.11338)	Graves' disease	rs630939	18	48384463	C	T	NA	-0.0508914	0.0114352	9.15756e-06	0.454307	-0.0421169	0.0336992	0.211377
74	Gut microbiota abundance (genus Eubacterium hallii group id.11338)	Graves' disease	rs6550770	3	23663416	C	T	NA	0.198087	0.0443545	4.82303e-06	0.957211	0.204039	0.0825864	0.0134881
74	Gut microbiota abundance (genus Eubacterium hallii group id.11338)	Graves' disease	rs74018587	15	62014160	C	T	NA	0.208943	0.043822	3.70254e-06	0.0400837	-0.0670937	0.084827	0.428975
74	Gut microbiota abundance (genus Eubacterium hallii group id.11338)	Graves' disease	rs78056098	11	123789877	G	T	NA	-0.0507411	0.0113758	8.2882e-06	0.354397	0.0318476	0.0347737	0.359745
74	Gut microbiota abundance (genus Eubacterium hallii group id.11338)	Graves' disease	rs949971	3	110283389	T	G	NA	-0.0540164	0.0116101	3.29003e-06	0.325609	-0.00838859	0.0356279	0.81386
75	Gut microbiota abundance (genus Eubacterium nodatum group id.11297)	Graves' disease	rs10263623	7	64894137	C	T	NA	0.193496	0.0439023	8.90697e-06	0.0395289	0.151481	0.0849254	0.0744749
75	Gut microbiota abundance (genus Eubacterium nodatum group id.11297)	Graves' disease	rs10458299	7	135052348	T	C	NA	-0.187753	0.041969	8.3672e-06	0.0750628	0.0397119	0.0633156	0.530525
75	Gut microbiota abundance (genus Eubacterium nodatum group id.11297)	Graves' disease	rs11006576	10	61322015	A	G	NA	-0.110167	0.024593	7.98656e-06	0.541241	-0.0268894	0.0335994	0.42354
75	Gut microbiota abundance (genus Eubacterium nodatum group id.11297)	Graves' disease	rs113893692	9	28245518	C	T	NA	-0.185107	0.0403573	5.75705e-06	0.12336	-0.0532134	0.0508883	0.295703
75	Gut microbiota abundance (genus Eubacterium nodatum group id.11297)	Graves' disease	rs34297067	14	52185888	A	G	NA	-0.186907	0.0341475	6.59781e-08	0.146909	-0.0265683	0.0471378	0.573006
75	Gut microbiota abundance (genus Eubacterium nodatum group id.11297)	Graves' disease	rs61841040	10	9659749	G	T	NA	0.160621	0.0341609	3.56139e-06	0.198594	-0.00966556	0.0418379	0.817296
75	Gut microbiota abundance (genus Eubacterium nodatum group id.11297)	Graves' disease	rs6818880	4	94712747	G	A	NA	0.110081	0.0245964	7.82546e-06	0.533188	-0.0473475	0.0335474	0.158138
75	Gut microbiota abundance (genus Eubacterium nodatum group id.11297)	Graves' disease	rs77910827	9	96597985	C	T	NA	0.201788	0.0413568	9.05378e-07	0.108562	0.0450664	0.0534002	0.398704
75	Gut microbiota abundance (genus Eubacterium nodatum group id.11297)	Graves' disease	rs7827125	8	4954912	C	T	NA	0.1223	0.0271331	7.17348e-06	0.278984	-0.0334281	0.0373464	0.370743
75	Gut microbiota abundance (genus Eubacterium nodatum group id.11297)	Graves' disease	rs7880204	1	171060821	T	C	NA	-0.125454	0.0275303	6.8388e-06	0.244942	-0.024798	0.0386569	0.521206
75	Gut microbiota abundance (genus Eubacterium nodatum group id.11297)	Graves' disease	rs9425984	1	34529736	T	C	NA	-0.130234	0.0292347	7.20676e-06	0.218417	-0.0797076	0.040189	0.0473315
76	Gut microbiota abundance (genus Eubacterium oxidoreducens group id.11339)	Graves' disease	rs12129908	1	195064019	A	C	NA	-0.0893273	0.0198333	5.79522e-06	0.601194	0.0298384	0.034043	0.380762
76	Gut microbiota abundance (genus Eubacterium oxidoreducens group id.11339)	Graves' disease	rs12423772	12	94515340	G	T	NA	0.14098	0.0295029	2.62924e-06	0.153895	0.0376681	0.0472227	0.425063
76	Gut microbiota abundance (genus Eubacterium oxidoreducens group id.11339)	Graves' disease	rs2973294	4	37526679	G	T	NA	0.0923559	0.0195439	2.38836e-06	0.413372	0.0117852	0.0337969	0.727309
76	Gut microbiota abundance (genus Eubacterium oxidoreducens group id.11339)	Graves' disease	rs34561138	16	86480355	G	A	NA	0.216145	0.045992	2.51166e-06	0.0396126	0.136517	0.0852332	0.109224
76	Gut microbiota abundance (genus Eubacterium oxidoreducens group id.11339)	Graves' disease	rs440215	5	106882394	T	C	NA	-0.0932766	0.0195294	1.65406e-06	0.560534	-0.0157118	0.0336106	0.640167
77	Gut microbiota abundance (genus Eubacterium rectale group id.14374)	Graves' disease	rs10248854	7	121281238	C	A	NA	-0.0527827	0.0113464	4.20678e-06	0.394576	-0.000588154	0.0342306	0.986291
77	Gut microbiota abundance (genus Eubacterium rectale group id.14374)	Graves' disease	rs10797540	1	234530370	A	G	NA	0.0503179	0.0108389	3.53387e-06	0.445618	0.0372097	0.0336397	0.268671
77	Gut microbiota abundance (genus Eubacterium rectale group id.14374)	Graves' disease	rs143694765	1	116082909	T	C	NA	0.0870025	0.019779	9.75371e-06	0.100976	0.0846198	0.0556333	0.128253
77	Gut microbiota abundance (genus Eubacterium rectale group id.14374)	Graves' disease	rs2884897	11	8129537	A	G	NA	-0.129364	0.0289021	6.44421e-06	0.0348628	0.135305	0.0906057	0.135349
77	Gut microbiota abundance (genus Eubacterium rectale group id.14374)	Graves' disease	rs314726	2	125553155	T	C	NA	0.0528824	0.0109486	1.37965e-06	0.495556	0.0380872	0.0337303	0.258827
77	Gut microbiota abundance (genus Eubacterium rectale group id.14374)	Graves' disease	rs35398954	15	93006765	A	G	NA	-0.0901402	0.0174602	5.39946e-07	0.16134	-0.0523757	0.0455275	0.249971
77	Gut microbiota abundance (genus Eubacterium rectale group id.14374)	Graves' disease	rs59427698	9	129425745	A	G	NA	-0.0576035	0.0130853	5.36908e-06	0.190324	-0.0164577	0.0425912	0.699191
77	Gut microbiota abundance (genus Eubacterium rectale group id.14374)	Graves' disease	rs62547233	9	92013419	A	G	NA	0.0536319	0.0120201	9.89829e-06	0.284183	-0.0316125	0.0370434	0.393443
78	Gut microbiota abundance (genus Eubacterium ruminantium group id.11340)	Graves' disease	rs10131724	14	52219066	C	A	NA	0.199832	0.0414577	2.38666e-06	0.900887	0.036675	0.0567739	0.51829
78	Gut microbiota abundance (genus Eubacterium ruminantium group id.11340)	Graves' disease	rs10923018	1	88523399	G	A	NA	0.0726438	0.0160924	6.79548e-06	0.578695	0.0237443	0.0336797	0.480808
78	Gut microbiota abundance (genus Eubacterium ruminantium group id.11340)	Graves' disease	rs11637981	15	61289622	T	G	NA	0.073258	0.0160888	5.43676e-06	0.444719	-0.0264473	0.0336205	0.431491
78	Gut microbiota abundance (genus Eubacterium ruminantium group id.11340)	Graves' disease	rs13025464	2	201610645	C	T	NA	0.0737077	0.0163786	6.96835e-06	0.59685	0.0579832	0.0340711	0.0887871
78	Gut microbiota abundance (genus Eubacterium ruminantium group id.11340)	Graves' disease	rs139749	22	25303055	C	T	NA	-0.0845439	0.0171791	8.58836e-07	0.340829	0.0514383	0.0353998	0.146205
78	Gut microbiota abundance (genus Eubacterium ruminantium group id.11340)	Graves' disease	rs16891896	5	33897589	G	A	NA	-0.174787	0.0390573	2.38122e-06	0.0851557	-0.0497275	0.0595263	0.403499
78	Gut microbiota abundance (genus Eubacterium ruminantium group id.11340)	Graves' disease	rs17519472	12	30360954	C	T	NA	0.107804	0.0233984	4.7036e-06	0.139106	-0.0841174	0.0486158	0.0835853
78	Gut microbiota abundance (genus Eubacterium ruminantium group id.11340)	Graves' disease	rs209813	6	11953633	G	A	NA	-0.103488	0.0236391	9.23145e-06	0.145461	-0.0327923	0.047257	0.487736
78	Gut microbiota abundance (genus Eubacterium ruminantium group id.11340)	Graves' disease	rs2116427	5	121182996	A	G	NA	0.0911461	0.0182353	4.67369e-07	0.255317	0.076404	0.0383488	0.046333
78	Gut microbiota abundance (genus Eubacterium ruminantium group id.11340)	Graves' disease	rs2229917	9	130980937	A	G	NA	0.153538	0.0323922	2.15894e-06	0.0418456	-0.0311761	0.0834349	0.70866
78	Gut microbiota abundance (genus Eubacterium ruminantium group id.11340)	Graves' disease	rs2418654	2	71247578	C	T	NA	-0.0748879	0.0165852	6.17248e-06	0.434002	0.0157193	0.0340879	0.644698
78	Gut microbiota abundance (genus Eubacterium ruminantium group id.11340)	Graves' disease	rs2817174	1	3044181	C	T	NA	-0.0734306	0.0163687	7.86955e-06	0.396742	0.0420239	0.0341944	0.219083
78	Gut microbiota abundance (genus Eubacterium ruminantium group id.11340)	Graves' disease	rs57340348	6	130030114	T	C	NA	-0.0979429	0.0212166	4.93276e-06	0.202418	0.0212375	0.0416242	0.609898
78	Gut microbiota abundance (genus Eubacterium ruminantium group id.11340)	Graves' disease	rs606117	9	2539358	G	A	NA	-0.0833243	0.018056	4.81637e-06	0.727107	-0.00162185	0.0374327	0.965441
78	Gut microbiota abundance (genus Eubacterium ruminantium group id.11340)	Graves' disease	rs6676699	1	197978281	T	G	NA	0.0888124	0.0196447	6.37984e-06	0.700533	-0.0052587	0.0365207	0.885507
78	Gut microbiota abundance (genus Eubacterium ruminantium group id.11340)	Graves' disease	rs7000472	8	138626268	G	A	NA	0.0762282	0.016523	4.06846e-06	0.583795	0.0107238	0.0339723	0.75226
78	Gut microbiota abundance (genus Eubacterium ruminantium group id.11340)	Graves' disease	rs72836424	10	129037453	C	T	NA	-0.139825	0.030069	2.62126e-06	0.110983	-0.00849374	0.0533518	0.873509
78	Gut microbiota abundance (genus Eubacterium ruminantium group id.11340)	Graves' disease	rs73139629	12	63306003	A	C	NA	-0.115098	0.0247909	5.36204e-06	0.0921607	0.0086779	0.0576499	0.880348
79	Gut microbiota abundance (genus Eubacterium ventriosum group id.11341)	Graves' disease	rs11617697	13	98785900	A	G	NA	-0.143349	0.0286241	7.21755e-07	0.0557671	0.0371788	0.0731447	0.611249
79	Gut microbiota abundance (genus Eubacterium ventriosum group id.11341)	Graves' disease	rs12964517	18	22460785	G	A	NA	0.0587198	0.0123453	2.07501e-06	0.2831	-0.0596302	0.0371415	0.108386
79	Gut microbiota abundance (genus Eubacterium ventriosum group id.11341)	Graves' disease	rs13082419	3	107736434	C	T	NA	-0.0715522	0.016137	9.55983e-06	0.110634	0.0370688	0.0534094	0.487651
79	Gut microbiota abundance (genus Eubacterium ventriosum group id.11341)	Graves' disease	rs16884680	8	114445055	G	T	NA	-0.0906428	0.0191909	1.73968e-06	0.10283	-0.0814118	0.0556671	0.14361
79	Gut microbiota abundance (genus Eubacterium ventriosum group id.11341)	Graves' disease	rs35179274	14	51960625	C	T	NA	-0.0627263	0.013786	5.75798e-06	0.179578	0.0517008	0.0434377	0.233956
79	Gut microbiota abundance (genus Eubacterium ventriosum group id.11341)	Graves' disease	rs3809430	14	44975510	T	C	NA	-0.0548171	0.0118426	3.5532e-06	0.307148	0.062782	0.0360805	0.0818502
79	Gut microbiota abundance (genus Eubacterium ventriosum group id.11341)	Graves' disease	rs57199565	3	190223732	T	C	NA	0.0783394	0.0160257	7.9704e-07	0.201542	0.0218825	0.0435983	0.61573
79	Gut microbiota abundance (genus Eubacterium ventriosum group id.11341)	Graves' disease	rs66746423	1	109398264	C	T	NA	0.0751501	0.0164978	6.11139e-06	0.151824	-0.00266747	0.0464282	0.954184
79	Gut microbiota abundance (genus Eubacterium ventriosum group id.11341)	Graves' disease	rs6704822	2	203661779	G	A	NA	-0.0739179	0.0166705	6.62232e-06	0.870344	-0.0665568	0.0495014	0.178773
79	Gut microbiota abundance (genus Eubacterium ventriosum group id.11341)	Graves' disease	rs72783037	16	60348381	C	A	NA	0.0658926	0.0143747	6.54757e-06	0.206875	-0.00078427	0.0410216	0.984747
79	Gut microbiota abundance (genus Eubacterium ventriosum group id.11341)	Graves' disease	rs73615400	20	50140919	T	C	NA	-0.0956303	0.0193428	9.53608e-07	0.0962276	0.0345442	0.05618	0.538632
79	Gut microbiota abundance (genus Eubacterium ventriosum group id.11341)	Graves' disease	rs73849225	4	126371814	T	C	NA	0.0975711	0.0224388	5.20907e-06	0.0826102	0.0236873	0.0601525	0.693737
79	Gut microbiota abundance (genus Eubacterium ventriosum group id.11341)	Graves' disease	rs78250280	1	147291928	G	A	NA	0.0749762	0.0164404	3.35792e-06	0.141981	0.00477585	0.0478149	0.920438
79	Gut microbiota abundance (genus Eubacterium ventriosum group id.11341)	Graves' disease	rs876734	12	52423996	T	C	NA	0.0618696	0.0132532	2.88908e-06	0.718032	-0.0610893	0.0373567	0.101987
79	Gut microbiota abundance (genus Eubacterium ventriosum group id.11341)	Graves' disease	rs9316536	13	51938576	T	G	NA	-0.0817111	0.0183121	7.8352e-06	0.141564	0.0101033	0.0485127	0.835026
80	Gut microbiota abundance (genus Eubacterium xylanophilum group id.14375)	Graves' disease	rs10140184	14	73181783	A	C	NA	0.0576795	0.012599	4.95861e-06	0.473835	-0.0478817	0.033959	0.158544
80	Gut microbiota abundance (genus Eubacterium xylanophilum group id.14375)	Graves' disease	rs10917203	1	22627266	A	C	NA	0.0612633	0.0130917	3.15152e-06	0.393873	0.0295376	0.0341883	0.387606
80	Gut microbiota abundance (genus Eubacterium xylanophilum group id.14375)	Graves' disease	rs112176119	16	73696771	C	T	NA	-0.113455	0.0245762	3.32767e-06	0.0939646	0.0259743	0.0570665	0.648994
80	Gut microbiota abundance (genus Eubacterium xylanophilum group id.14375)	Graves' disease	rs13239072	7	43566344	G	A	NA	0.0687427	0.0142728	1.81782e-06	0.27561	-0.0170419	0.0373491	0.648185
80	Gut microbiota abundance (genus Eubacterium xylanophilum group id.14375)	Graves' disease	rs17830032	20	57995506	G	A	NA	-0.160597	0.0310515	2.38891e-07	0.0812512	-0.0539336	0.061807	0.382874
80	Gut microbiota abundance (genus Eubacterium xylanophilum group id.14375)	Graves' disease	rs1999224	9	130498120	G	T	NA	-0.0949051	0.0203503	3.75491e-06	0.0978675	-0.0598274	0.0555518	0.281495
80	Gut microbiota abundance (genus Eubacterium xylanophilum group id.14375)	Graves' disease	rs2012708	16	84790559	G	A	NA	-0.0573202	0.0126905	6.52544e-06	0.655811	0.0117961	0.035147	0.737157
80	Gut microbiota abundance (genus Eubacterium xylanophilum group id.14375)	Graves' disease	rs2213117	11	131009660	T	G	NA	0.0877797	0.0189012	4.21328e-06	0.162694	0.0247466	0.0457063	0.588214
80	Gut microbiota abundance (genus Eubacterium xylanophilum group id.14375)	Graves' disease	rs75586835	4	87891938	A	G	NA	-0.114498	0.0263455	9.38707e-06	0.0707383	0.0509406	0.0657056	0.438171
81	Gut microbiota abundance (genus Faecalibacterium id.2057)	Graves' disease	rs10927394	1	245267339	G	T	NA	-0.232262	0.0512364	7.01892e-06	0.0188127	-0.0753178	0.122762	0.539528
81	Gut microbiota abundance (genus Faecalibacterium id.2057)	Graves' disease	rs114946999	2	37125235	C	T	NA	-0.0861565	0.01896	5.69574e-06	0.125784	-5.74618e-06	0.0503253	0.999909
81	Gut microbiota abundance (genus Faecalibacterium id.2057)	Graves' disease	rs11776390	8	38593645	T	C	NA	-0.078354	0.017183	6.39676e-06	0.0659049	0.0348436	0.067391	0.60513
81	Gut microbiota abundance (genus Faecalibacterium id.2057)	Graves' disease	rs1271565	14	64044097	C	T	NA	-0.0576251	0.0119649	1.3017e-06	0.260953	0.0145571	0.0380031	0.701683
81	Gut microbiota abundance (genus Faecalibacterium id.2057)	Graves' disease	rs12753492	1	14201546	A	C	NA	0.0641305	0.0149933	8.80278e-06	0.113167	0.0500491	0.0528967	0.344064
81	Gut microbiota abundance (genus Faecalibacterium id.2057)	Graves' disease	rs2835874	21	39027901	T	C	NA	-0.0866356	0.0196496	7.54397e-06	0.0358737	0.0654144	0.0886797	0.460728
81	Gut microbiota abundance (genus Faecalibacterium id.2057)	Graves' disease	rs6910935	6	131587157	G	A	NA	-0.134864	0.0277032	1.37848e-06	0.939231	-0.00739037	0.0693633	0.915149
81	Gut microbiota abundance (genus Faecalibacterium id.2057)	Graves' disease	rs75499067	16	6099863	C	T	NA	0.227585	0.0465522	1.76449e-06	0.074202	-0.0574029	0.0639607	0.369467
81	Gut microbiota abundance (genus Faecalibacterium id.2057)	Graves' disease	rs79656633	1	111036827	T	C	NA	0.145631	0.0323019	8.13561e-06	0.10026	-0.0410397	0.0557907	0.461973
81	Gut microbiota abundance (genus Faecalibacterium id.2057)	Graves' disease	rs9536330	13	53567017	T	C	NA	-0.048317	0.010797	5.33261e-06	0.472372	0.023298	0.0335252	0.487094
82	Gut microbiota abundance (genus Family XIII AD3011 group id.11293)	Graves' disease	rs11126423	2	74195551	T	C	NA	-0.0904399	0.0196301	5.91248e-06	0.906732	0.121794	0.0584205	0.0370894
82	Gut microbiota abundance (genus Family XIII AD3011 group id.11293)	Graves' disease	rs11736617	4	38917830	G	A	NA	-0.0759493	0.0172101	9.02049e-06	0.0549054	-0.0606524	0.073493	0.409212
82	Gut microbiota abundance (genus Family XIII AD3011 group id.11293)	Graves' disease	rs12812672	12	18127597	T	C	NA	-0.096065	0.020828	2.55806e-06	0.07148	0.00523612	0.0647282	0.935526
82	Gut microbiota abundance (genus Family XIII AD3011 group id.11293)	Graves' disease	rs149302	5	14159925	T	C	NA	-0.0645635	0.0143225	7.48187e-06	0.232986	0.0857495	0.0395307	0.0300684
82	Gut microbiota abundance (genus Family XIII AD3011 group id.11293)	Graves' disease	rs16840310	1	240694163	G	A	NA	0.0608052	0.0122149	6.75118e-07	0.571099	-0.023689	0.0338557	0.484112
82	Gut microbiota abundance (genus Family XIII AD3011 group id.11293)	Graves' disease	rs16940167	15	58683697	C	T	NA	0.0732552	0.0159898	3.90841e-06	0.189949	-0.0167437	0.0425978	0.694273
82	Gut microbiota abundance (genus Family XIII AD3011 group id.11293)	Graves' disease	rs17156849	7	28603985	G	A	NA	-0.112891	0.0245292	4.1917e-06	0.0591881	0.016238	0.0704437	0.817695
82	Gut microbiota abundance (genus Family XIII AD3011 group id.11293)	Graves' disease	rs62029761	16	16006242	A	G	NA	0.128753	0.0276002	3.89081e-06	0.0580663	-0.0433216	0.0734572	0.555357
82	Gut microbiota abundance (genus Family XIII AD3011 group id.11293)	Graves' disease	rs62200412	20	4618639	C	T	NA	-0.0800851	0.0163834	5.80216e-07	0.261073	0.0460902	0.0383974	0.230005
82	Gut microbiota abundance (genus Family XIII AD3011 group id.11293)	Graves' disease	rs72730932	1	192019835	C	A	NA	-0.0899559	0.0177107	6.88763e-07	0.0940441	0.018798	0.0574421	0.743478
82	Gut microbiota abundance (genus Family XIII AD3011 group id.11293)	Graves' disease	rs739451	9	136678954	C	T	NA	0.0649589	0.0147534	7.87807e-06	0.207561	-0.05008	0.0412386	0.224597
82	Gut microbiota abundance (genus Family XIII AD3011 group id.11293)	Graves' disease	rs9837139	3	29811865	A	G	NA	0.10752	0.0240482	8.70803e-06	0.085665	-0.0134362	0.0596499	0.821784
83	Gut microbiota abundance (genus Family XIII UCG001 id.11294)	Graves' disease	rs112362903	17	33761027	A	G	NA	-0.149047	0.0333271	7.87771e-06	0.0341973	-0.077085	0.0939518	0.411946
83	Gut microbiota abundance (genus Family XIII UCG001 id.11294)	Graves' disease	rs12049454	1	85228325	T	C	NA	-0.0647298	0.0134065	1.17379e-06	0.396371	0.0539895	0.0341888	0.1143
83	Gut microbiota abundance (genus Family XIII UCG001 id.11294)	Graves' disease	rs1426266	3	188224096	C	T	NA	0.0665521	0.0137151	1.24934e-06	0.728116	-0.0500563	0.0375728	0.182779
83	Gut microbiota abundance (genus Family XIII UCG001 id.11294)	Graves' disease	rs3842897	1	183503664	G	A	NA	-0.112639	0.0242751	5.19709e-06	0.0886569	0.0855033	0.0589588	0.146997
83	Gut microbiota abundance (genus Family XIII UCG001 id.11294)	Graves' disease	rs62414802	6	76598635	C	T	NA	-0.0611904	0.013457	4.29181e-06	0.249118	0.0394667	0.0384357	0.304503
83	Gut microbiota abundance (genus Family XIII UCG001 id.11294)	Graves' disease	rs7119679	11	94681786	G	A	NA	-0.0809085	0.0174782	3.52493e-06	0.241274	-0.0353107	0.0395394	0.37183
83	Gut microbiota abundance (genus Family XIII UCG001 id.11294)	Graves' disease	rs76463770	3	45479090	A	G	NA	0.19313	0.0419866	3.77477e-06	0.0306351	0.0157801	0.0966852	0.870352
83	Gut microbiota abundance (genus Family XIII UCG001 id.11294)	Graves' disease	rs8076666	17	78223817	G	A	NA	-0.088655	0.0198094	8.01826e-06	0.881126	-0.0125209	0.0513249	0.807267
84	Gut microbiota abundance (genus Flavonifractor id.2059)	Graves' disease	rs114873521	5	168218403	C	T	NA	-0.130067	0.0294087	7.12525e-06	0.0723305	0.00694842	0.0650434	0.914926
84	Gut microbiota abundance (genus Flavonifractor id.2059)	Graves' disease	rs11811696	1	237351354	T	C	NA	-0.116063	0.0241012	2.07348e-06	0.0816625	-0.0537696	0.0610294	0.378294
84	Gut microbiota abundance (genus Flavonifractor id.2059)	Graves' disease	rs12030302	1	77887835	G	A	NA	0.0692276	0.0137467	5.60841e-07	0.527808	0.0167715	0.0334332	0.61592
84	Gut microbiota abundance (genus Flavonifractor id.2059)	Graves' disease	rs34066017	11	44849689	A	G	NA	0.0764294	0.0159789	1.52086e-06	0.205616	-0.056019	0.0414139	0.176164
84	Gut microbiota abundance (genus Flavonifractor id.2059)	Graves' disease	rs806808	10	32381186	C	T	NA	-0.0667272	0.0136557	1.17972e-06	0.559472	0.0403216	0.0337436	0.23211
85	Gut microbiota abundance (genus Fusicatenibacter id.11305)	Graves' disease	rs10439674	21	42681392	A	G	NA	-0.0572129	0.0130007	7.68493e-06	0.20223	-0.0329651	0.0415127	0.427139
85	Gut microbiota abundance (genus Fusicatenibacter id.11305)	Graves' disease	rs167879	20	55937366	T	C	NA	0.0659543	0.0148763	5.86894e-06	0.851403	-0.0222585	0.0469588	0.635499
85	Gut microbiota abundance (genus Fusicatenibacter id.11305)	Graves' disease	rs1864685	17	70721782	A	C	NA	-0.0494799	0.0108105	4.96158e-06	0.406708	0.0625889	0.0339549	0.065286
85	Gut microbiota abundance (genus Fusicatenibacter id.11305)	Graves' disease	rs2025938	10	112177119	G	A	NA	-0.0967298	0.0205426	2.98834e-06	0.066113	0.114336	0.0671381	0.0885686
85	Gut microbiota abundance (genus Fusicatenibacter id.11305)	Graves' disease	rs206581	18	10370596	A	G	NA	-0.0568339	0.0127894	8.95757e-06	0.217197	0.0222096	0.0405051	0.583476
85	Gut microbiota abundance (genus Fusicatenibacter id.11305)	Graves' disease	rs2132128	8	15360718	G	A	NA	-0.0771914	0.0160344	1.07686e-06	0.10286	0.121376	0.0555118	0.0287799
85	Gut microbiota abundance (genus Fusicatenibacter id.11305)	Graves' disease	rs3303	10	120447429	T	C	NA	-0.0953657	0.020407	3.93895e-06	0.0649562	0.0232148	0.0683198	0.73401
85	Gut microbiota abundance (genus Fusicatenibacter id.11305)	Graves' disease	rs4378146	1	24927625	A	C	NA	-0.0616691	0.0125259	7.20444e-07	0.254232	-0.00776574	0.0383098	0.839363
85	Gut microbiota abundance (genus Fusicatenibacter id.11305)	Graves' disease	rs62187631	2	226649570	T	C	NA	-0.0710571	0.015924	4.54527e-06	0.193327	-0.00772544	0.0423553	0.855272
85	Gut microbiota abundance (genus Fusicatenibacter id.11305)	Graves' disease	rs62353480	5	29595000	A	G	NA	-0.0701397	0.0145589	1.56769e-06	0.174467	-0.106789	0.0447907	0.0171175
85	Gut microbiota abundance (genus Fusicatenibacter id.11305)	Graves' disease	rs6515626	20	25257001	G	A	NA	0.141575	0.0313559	7.28652e-06	0.0669313	0.0680189	0.0670703	0.310515
85	Gut microbiota abundance (genus Fusicatenibacter id.11305)	Graves' disease	rs704418	3	64252803	C	T	NA	-0.0739124	0.0151073	7.77428e-07	0.86847	-0.0244282	0.0507892	0.630536
85	Gut microbiota abundance (genus Fusicatenibacter id.11305)	Graves' disease	rs73103914	12	58658311	A	G	NA	-0.0597324	0.0134458	8.29564e-06	0.150592	0.03374	0.0465125	0.468208
85	Gut microbiota abundance (genus Fusicatenibacter id.11305)	Graves' disease	rs792108	2	5532793	C	T	NA	0.0508345	0.0113843	8.49533e-06	0.590817	-0.00975608	0.0339172	0.773619
85	Gut microbiota abundance (genus Fusicatenibacter id.11305)	Graves' disease	rs8028026	15	88353215	G	A	NA	0.0792146	0.0180505	8.06325e-06	0.906816	0.0759426	0.057609	0.187423
85	Gut microbiota abundance (genus Fusicatenibacter id.11305)	Graves' disease	rs8063430	16	73821805	T	C	NA	-0.104026	0.022217	4.9289e-06	0.0511272	-0.0657636	0.0761231	0.387637
85	Gut microbiota abundance (genus Fusicatenibacter id.11305)	Graves' disease	rs9905659	17	70697344	G	A	NA	-0.061617	0.0136576	7.30988e-06	0.182957	-0.00599481	0.0432982	0.889882
86	Gut microbiota abundance (genus Gordonibacter id.821)	Graves' disease	rs13412653	2	30158494	A	C	NA	0.107597	0.0239228	8.61133e-06	0.371672	-0.0637012	0.0344217	0.0642259
86	Gut microbiota abundance (genus Gordonibacter id.821)	Graves' disease	rs16955299	17	52957210	G	A	NA	-0.196423	0.0433538	6.37016e-06	0.0991886	0.0659402	0.0559029	0.23818
86	Gut microbiota abundance (genus Gordonibacter id.821)	Graves' disease	rs322296	7	136937189	G	A	NA	0.17869	0.037722	4.0242e-06	0.0748108	0.064041	0.0634356	0.312714
86	Gut microbiota abundance (genus Gordonibacter id.821)	Graves' disease	rs35042269	4	8142607	C	A	NA	-0.180293	0.0403296	8.10849e-06	0.112946	-0.0397472	0.0525624	0.449536
86	Gut microbiota abundance (genus Gordonibacter id.821)	Graves' disease	rs3765837	1	210628449	T	G	NA	-0.190729	0.0433608	7.16902e-06	0.0717073	0.0903888	0.0649394	0.163954
86	Gut microbiota abundance (genus Gordonibacter id.821)	Graves' disease	rs4596722	9	88787144	G	A	NA	-0.102908	0.0231571	9.0567e-06	0.498935	-0.0671324	0.0333996	0.0444334
86	Gut microbiota abundance (genus Gordonibacter id.821)	Graves' disease	rs71545975	7	47144505	A	G	NA	-0.153972	0.0338918	7.03947e-06	0.17147	0.023733	0.0444623	0.593495
86	Gut microbiota abundance (genus Gordonibacter id.821)	Graves' disease	rs72714787	4	136768501	C	A	NA	0.181405	0.0377102	1.42889e-06	0.132124	-0.0558125	0.0491851	0.256482
86	Gut microbiota abundance (genus Gordonibacter id.821)	Graves' disease	rs72939513	1	83136096	A	G	NA	-0.21399	0.0490592	7.98197e-06	0.050745	-0.10747	0.0757898	0.15619
86	Gut microbiota abundance (genus Gordonibacter id.821)	Graves' disease	rs7294633	12	29024534	T	C	NA	-0.12867	0.0249946	3.43764e-07	0.726257	0.0402566	0.0375152	0.283238
86	Gut microbiota abundance (genus Gordonibacter id.821)	Graves' disease	rs768830	7	18970607	A	G	NA	-0.149852	0.0333315	7.75586e-06	0.843986	-0.0787154	0.0459475	0.0866822
87	Gut microbiota abundance (genus Haemophilus id.3698)	Graves' disease	rs10781340	9	78752170	A	G	NA	-0.0948915	0.0203221	4.32265e-06	0.873591	-0.00498629	0.050424	0.921228
87	Gut microbiota abundance (genus Haemophilus id.3698)	Graves' disease	rs111582866	16	48742489	G	A	NA	-0.124265	0.026016	1.27347e-06	0.0877735	-0.0911979	0.059422	0.124846
87	Gut microbiota abundance (genus Haemophilus id.3698)	Graves' disease	rs35509	12	115493337	G	A	NA	0.128249	0.0268779	2.00951e-06	0.042336	0.00708331	0.083262	0.932204
87	Gut microbiota abundance (genus Haemophilus id.3698)	Graves' disease	rs4822728	22	26891808	T	C	NA	0.0705861	0.0151388	3.47848e-06	0.483223	-0.00869575	0.033381	0.794478
87	Gut microbiota abundance (genus Haemophilus id.3698)	Graves' disease	rs76022354	10	94306385	C	T	NA	0.244638	0.0505504	1.83033e-06	0.0499819	0.0878076	0.0763218	0.249941
87	Gut microbiota abundance (genus Haemophilus id.3698)	Graves' disease	rs78909003	9	105650242	T	C	NA	-0.246256	0.0503924	1.66744e-06	0.0551366	-0.0225421	0.0733317	0.758539
87	Gut microbiota abundance (genus Haemophilus id.3698)	Graves' disease	rs9328464	6	8350917	T	C	NA	0.0723095	0.0148799	1.42269e-06	0.446441	-0.0358314	0.0334639	0.284283
87	Gut microbiota abundance (genus Haemophilus id.3698)	Graves' disease	rs9382510	6	55448491	C	T	NA	-0.093521	0.0172649	7.12049e-08	0.264625	-0.00436748	0.0383141	0.909245
87	Gut microbiota abundance (genus Haemophilus id.3698)	Graves' disease	rs9895850	17	64535013	T	C	NA	-0.192957	0.0416755	2.14062e-06	0.0444901	-0.156748	0.0815002	0.054444
88	Gut microbiota abundance (genus Holdemanella id.11393)	Graves' disease	rs12513188	4	71000791	G	A	NA	0.0903906	0.0195276	4.65479e-06	0.26971	-0.0526658	0.037769	0.163191
88	Gut microbiota abundance (genus Holdemanella id.11393)	Graves' disease	rs17586763	13	50932063	T	C	NA	-0.227285	0.0510135	7.71951e-06	0.0515434	0.0193167	0.0752185	0.797327
88	Gut microbiota abundance (genus Holdemanella id.11393)	Graves' disease	rs1926302	1	65153340	G	A	NA	-0.107972	0.0231421	7.50136e-06	0.225204	-0.0253444	0.0402505	0.528911
88	Gut microbiota abundance (genus Holdemanella id.11393)	Graves' disease	rs34187114	8	138623633	C	A	NA	-0.104505	0.022601	5.13499e-06	0.111378	0.0304646	0.0526929	0.56316
88	Gut microbiota abundance (genus Holdemanella id.11393)	Graves' disease	rs35228298	3	85392882	G	A	NA	0.0934832	0.0202886	7.29844e-06	0.160477	-0.0364566	0.0456438	0.424452
88	Gut microbiota abundance (genus Holdemanella id.11393)	Graves' disease	rs4541991	9	105004835	T	C	NA	-0.0927334	0.0194435	2.10092e-06	0.322535	0.0199399	0.0357442	0.576948
88	Gut microbiota abundance (genus Holdemanella id.11393)	Graves' disease	rs607782	6	4148609	C	T	NA	0.0854214	0.0172515	7.19449e-07	0.611135	0.0398152	0.0346185	0.250097
88	Gut microbiota abundance (genus Holdemanella id.11393)	Graves' disease	rs62113381	19	7668225	T	C	NA	-0.105447	0.0232029	5.53886e-06	0.130882	-0.134557	0.0508525	0.00814423
88	Gut microbiota abundance (genus Holdemanella id.11393)	Graves' disease	rs73011279	19	15020095	T	C	NA	-0.0961669	0.0199336	1.36044e-06	0.233597	0.0174057	0.0399176	0.662807
88	Gut microbiota abundance (genus Holdemanella id.11393)	Graves' disease	rs75764681	10	4494630	T	C	NA	-0.283103	0.0598999	1.94272e-06	0.0452333	-0.000885907	0.0811518	0.99129
88	Gut microbiota abundance (genus Holdemanella id.11393)	Graves' disease	rs8113760	19	43851935	G	A	NA	0.078999	0.01734	4.62392e-06	0.311047	0.0150241	0.0360853	0.677153
89	Gut microbiota abundance (genus Holdemania id.2157)	Graves' disease	rs10885477	10	115332413	T	C	NA	-0.135137	0.0301894	8.59825e-06	0.0499223	-0.0927452	0.0762623	0.223934
89	Gut microbiota abundance (genus Holdemania id.2157)	Graves' disease	rs11080063	17	26789271	G	A	NA	-0.0665238	0.0149837	6.66884e-06	0.406462	0.0671513	0.0338989	0.0475992
89	Gut microbiota abundance (genus Holdemania id.2157)	Graves' disease	rs111745969	15	93110222	A	G	NA	0.120677	0.0265781	3.70775e-06	0.136853	0.00153032	0.0488584	0.975013
89	Gut microbiota abundance (genus Holdemania id.2157)	Graves' disease	rs113593397	8	123973840	A	G	NA	-0.128935	0.0282526	9.35729e-06	0.0964028	0.0609763	0.0564187	0.279794
89	Gut microbiota abundance (genus Holdemania id.2157)	Graves' disease	rs116500994	13	81685543	G	T	NA	-0.13755	0.0293386	2.34477e-06	0.0467828	-0.0526681	0.0792745	0.506449
89	Gut microbiota abundance (genus Holdemania id.2157)	Graves' disease	rs12701617	7	38292857	A	G	NA	-0.0660617	0.0149427	9.51853e-06	0.465123	0.0310312	0.0334792	0.353988
89	Gut microbiota abundance (genus Holdemania id.2157)	Graves' disease	rs1867876	11	18768068	T	C	NA	0.0842919	0.0162192	2.7388e-07	0.298198	0.0406493	0.0365004	0.265423
89	Gut microbiota abundance (genus Holdemania id.2157)	Graves' disease	rs4146507	5	106209093	C	T	NA	0.079488	0.0177002	7.2297e-06	0.243793	0.0451679	0.0390983	0.247992
89	Gut microbiota abundance (genus Holdemania id.2157)	Graves' disease	rs73139538	7	63323145	G	A	NA	-0.148594	0.0327469	7.77177e-06	0.0295669	0.0747869	0.0986504	0.448391
89	Gut microbiota abundance (genus Holdemania id.2157)	Graves' disease	rs77293403	5	77388406	A	G	NA	0.164556	0.0341775	1.77468e-06	0.0353108	0.129487	0.0890188	0.145781
89	Gut microbiota abundance (genus Holdemania id.2157)	Graves' disease	rs80149660	10	129908282	C	T	NA	-0.232987	0.0519183	6.04213e-06	0.0437247	-0.0907977	0.0819899	0.26811
89	Gut microbiota abundance (genus Holdemania id.2157)	Graves' disease	rs9500080	6	105737322	C	T	NA	0.0926764	0.0178886	4.08517e-07	0.172864	0.00852194	0.0441345	0.846888
89	Gut microbiota abundance (genus Holdemania id.2157)	Graves' disease	rs9529719	13	70856516	C	T	NA	-0.074038	0.0160494	5.96664e-06	0.675362	-0.0680394	0.0356443	0.0562821
89	Gut microbiota abundance (genus Holdemania id.2157)	Graves' disease	rs967319	3	60615680	T	C	NA	0.0788638	0.0176744	8.38147e-06	0.239131	0.0388032	0.039006	0.319833
90	Gut microbiota abundance (genus Howardella id.2000)	Graves' disease	rs10048062	15	98476920	C	T	NA	-0.147352	0.0336531	8.58875e-06	0.089414	0.0508978	0.0583305	0.382894
90	Gut microbiota abundance (genus Howardella id.2000)	Graves' disease	rs12452946	17	17253288	A	G	NA	-0.105833	0.0228941	3.80391e-06	0.498666	0.00208758	0.0333552	0.950096
90	Gut microbiota abundance (genus Howardella id.2000)	Graves' disease	rs1484873	18	43206985	G	A	NA	0.227831	0.046335	2.55918e-06	0.848257	0.00861346	0.0469117	0.854319
90	Gut microbiota abundance (genus Howardella id.2000)	Graves' disease	rs17167098	7	133154356	G	A	NA	-0.169366	0.0352068	1.12323e-06	0.136869	0.00100712	0.0486042	0.983468
90	Gut microbiota abundance (genus Howardella id.2000)	Graves' disease	rs2154047	14	95452797	A	C	NA	0.192557	0.0420093	9.97034e-06	0.911012	0.0128369	0.058622	0.826668
90	Gut microbiota abundance (genus Howardella id.2000)	Graves' disease	rs36081916	7	93527414	T	C	NA	-0.18123	0.0402987	4.70046e-06	0.0884926	0.0493779	0.0597031	0.408205
90	Gut microbiota abundance (genus Howardella id.2000)	Graves' disease	rs3791893	2	218819396	A	G	NA	0.147035	0.034023	9.49708e-06	0.143467	0.0233053	0.0482201	0.628875
90	Gut microbiota abundance (genus Howardella id.2000)	Graves' disease	rs609430	4	169178315	T	G	NA	-0.112045	0.0239328	3.34488e-06	0.348589	0.0542926	0.0349918	0.120763
90	Gut microbiota abundance (genus Howardella id.2000)	Graves' disease	rs672217	18	60125134	G	A	NA	0.164146	0.0349993	3.52468e-06	0.198068	-0.00451339	0.0419861	0.914394
91	Gut microbiota abundance (genus Hungatella id.11306)	Graves' disease	rs10044993	5	58424440	A	C	NA	-0.139547	0.0316748	8.06659e-06	0.91482	-0.0932157	0.0598941	0.119627
91	Gut microbiota abundance (genus Hungatella id.11306)	Graves' disease	rs13128780	4	166058998	T	C	NA	-0.149725	0.0312777	1.74997e-06	0.188677	0.0199973	0.0426325	0.639025
91	Gut microbiota abundance (genus Hungatella id.11306)	Graves' disease	rs13249325	8	14853525	T	G	NA	-0.100023	0.0225883	9.6917e-06	0.468129	-0.00618282	0.0334876	0.853519
91	Gut microbiota abundance (genus Hungatella id.11306)	Graves' disease	rs17092615	14	95973619	G	A	NA	0.152235	0.0337867	7.37683e-06	0.138977	-0.0566016	0.0483672	0.241902
91	Gut microbiota abundance (genus Hungatella id.11306)	Graves' disease	rs72759041	15	89577376	G	T	NA	-0.126025	0.0282242	3.86091e-06	0.208889	0.0539161	0.0411579	0.190202
92	Gut microbiota abundance (genus Intestinibacter id.11345)	Graves' disease	rs10805326	4	14324623	A	G	NA	-0.0775151	0.0139665	3.54544e-08	0.706524	0.0794771	0.0366164	0.0299661
92	Gut microbiota abundance (genus Intestinibacter id.11345)	Graves' disease	rs11109097	12	97928437	T	C	NA	-0.0624272	0.0138539	5.4949e-06	0.51098	-0.0353193	0.0336643	0.294103
92	Gut microbiota abundance (genus Intestinibacter id.11345)	Graves' disease	rs118030283	16	5993076	G	A	NA	-0.151829	0.0324471	2.67436e-06	0.0456747	-0.117596	0.0798741	0.140949
92	Gut microbiota abundance (genus Intestinibacter id.11345)	Graves' disease	rs16938435	9	21502923	T	C	NA	-0.112189	0.0235439	1.80098e-06	0.0966356	0.117446	0.0564779	0.0375708
92	Gut microbiota abundance (genus Intestinibacter id.11345)	Graves' disease	rs2098844	11	127703160	T	C	NA	0.0575295	0.0128416	6.78875e-06	0.620895	-0.0350322	0.0346104	0.311448
92	Gut microbiota abundance (genus Intestinibacter id.11345)	Graves' disease	rs2702387	4	179361262	G	A	NA	-0.0608559	0.0132145	4.25991e-06	0.593747	0.00827727	0.0338635	0.806898
92	Gut microbiota abundance (genus Intestinibacter id.11345)	Graves' disease	rs4327025	15	92446683	G	A	NA	-0.0810346	0.0154397	1.64327e-07	0.185494	-0.0422158	0.0427612	0.323522
92	Gut microbiota abundance (genus Intestinibacter id.11345)	Graves' disease	rs447950	5	148846426	A	G	NA	0.0628342	0.0136652	5.6391e-06	0.37652	0.0352212	0.0344764	0.306969
92	Gut microbiota abundance (genus Intestinibacter id.11345)	Graves' disease	rs478972	11	125663184	C	T	NA	0.142681	0.0297116	1.81991e-06	0.908767	0.0054567	0.058055	0.925116
92	Gut microbiota abundance (genus Intestinibacter id.11345)	Graves' disease	rs6062862	20	61325223	A	G	NA	0.0924508	0.0204658	6.6799e-06	0.0825767	-0.11704	0.0605285	0.0531582
92	Gut microbiota abundance (genus Intestinibacter id.11345)	Graves' disease	rs62430350	6	170918194	T	C	NA	0.151096	0.0351476	6.84227e-06	0.036886	0.0436708	0.0884546	0.621513
92	Gut microbiota abundance (genus Intestinibacter id.11345)	Graves' disease	rs68093214	3	70657785	C	T	NA	0.0662258	0.0149877	9.25763e-06	0.24044	0.095063	0.0388994	0.0145328
92	Gut microbiota abundance (genus Intestinibacter id.11345)	Graves' disease	rs6875660	5	159686256	C	T	NA	0.0890455	0.0193905	3.05781e-06	0.0606312	-0.0248814	0.0698935	0.721848
92	Gut microbiota abundance (genus Intestinibacter id.11345)	Graves' disease	rs893394	2	20054971	G	A	NA	0.0583322	0.0130729	7.85037e-06	0.45318	0.00602569	0.0339432	0.859098
92	Gut microbiota abundance (genus Intestinibacter id.11345)	Graves' disease	rs9348442	6	10303945	C	T	NA	0.099082	0.0221625	6.25936e-06	0.125218	0.0629598	0.0506871	0.21419
93	Gut microbiota abundance (genus Intestinimonas id.2062)	Graves' disease	rs10262702	7	66890843	T	C	NA	0.0918017	0.0194885	2.06072e-06	0.124606	-0.0752497	0.0509521	0.13971
93	Gut microbiota abundance (genus Intestinimonas id.2062)	Graves' disease	rs11258178	10	13124513	A	G	NA	0.0660742	0.0134139	6.982e-07	0.488366	0.0289176	0.0334654	0.387531
93	Gut microbiota abundance (genus Intestinimonas id.2062)	Graves' disease	rs12226153	11	94364293	A	G	NA	-0.151142	0.0306922	5.12165e-07	0.0141272	0.0145968	0.140336	0.917159
93	Gut microbiota abundance (genus Intestinimonas id.2062)	Graves' disease	rs17067892	8	3763540	C	T	NA	0.107194	0.0250013	6.37926e-06	0.0868428	-0.0577165	0.0591878	0.32949
93	Gut microbiota abundance (genus Intestinimonas id.2062)	Graves' disease	rs1859797	7	22007303	G	A	NA	0.060368	0.0131793	4.1223e-06	0.548659	-0.00141469	0.0334806	0.966296
93	Gut microbiota abundance (genus Intestinimonas id.2062)	Graves' disease	rs2276760	3	150620956	A	G	NA	-0.0685233	0.0152546	7.84061e-06	0.24067	-0.0468342	0.0391052	0.231054
93	Gut microbiota abundance (genus Intestinimonas id.2062)	Graves' disease	rs2731794	5	17209391	C	T	NA	0.120632	0.0257529	1.91743e-06	0.034739	-0.144034	0.08994	0.109277
93	Gut microbiota abundance (genus Intestinimonas id.2062)	Graves' disease	rs2930225	16	85327902	T	G	NA	-0.0729524	0.0152948	1.34623e-06	0.767014	0.00335347	0.0395564	0.932439
93	Gut microbiota abundance (genus Intestinimonas id.2062)	Graves' disease	rs4113676	20	6218922	A	C	NA	-0.218507	0.0490152	7.41635e-06	0.0143614	-0.183863	0.142109	0.195727
93	Gut microbiota abundance (genus Intestinimonas id.2062)	Graves' disease	rs4784055	16	58818770	T	C	NA	-0.175324	0.038599	8.71806e-07	0.0499621	-0.0895066	0.0769451	0.244727
93	Gut microbiota abundance (genus Intestinimonas id.2062)	Graves' disease	rs62240188	3	10611142	G	A	NA	0.130074	0.0267179	2.20308e-06	0.0936682	0.113536	0.0575889	0.0486687
93	Gut microbiota abundance (genus Intestinimonas id.2062)	Graves' disease	rs6934519	6	67200802	C	T	NA	0.0692373	0.0151154	8.56959e-06	0.2571	0.0645309	0.0380781	0.0901322
93	Gut microbiota abundance (genus Intestinimonas id.2062)	Graves' disease	rs716604	2	6514088	A	G	NA	0.0818068	0.0165992	8.56624e-07	0.229349	-0.0485694	0.0397876	0.222193
93	Gut microbiota abundance (genus Intestinimonas id.2062)	Graves' disease	rs7170984	15	93819735	T	C	NA	-0.0658116	0.0140767	2.98353e-06	0.283148	-0.0226126	0.0371194	0.542402
93	Gut microbiota abundance (genus Intestinimonas id.2062)	Graves' disease	rs72982915	2	140898088	C	T	NA	0.183158	0.0402743	4.91157e-06	0.0560939	0.110599	0.0731569	0.130584
93	Gut microbiota abundance (genus Intestinimonas id.2062)	Graves' disease	rs9823439	3	17187502	C	T	NA	0.0581947	0.0131455	9.85871e-06	0.538907	0.00237038	0.0336338	0.943815
94	Gut microbiota abundance (genus Lachnoclostridium id.11308)	Graves' disease	rs1031599	3	66725825	T	G	NA	0.078627	0.0175644	6.31379e-06	0.935426	-0.0874339	0.0683525	0.20084
94	Gut microbiota abundance (genus Lachnoclostridium id.11308)	Graves' disease	rs12566975	1	185091351	T	C	NA	-0.0468097	0.0105787	9.57194e-06	0.451247	-0.0624456	0.033498	0.0622988
94	Gut microbiota abundance (genus Lachnoclostridium id.11308)	Graves' disease	rs1528479	2	167244051	A	G	NA	0.0497799	0.0111919	9.63984e-06	0.623444	0.0602997	0.0345698	0.0811092
94	Gut microbiota abundance (genus Lachnoclostridium id.11308)	Graves' disease	rs1997204	12	102046595	C	T	NA	0.108075	0.0242022	5.97077e-06	0.955722	0.0946247	0.081285	0.24438
94	Gut microbiota abundance (genus Lachnoclostridium id.11308)	Graves' disease	rs2385421	18	19743455	A	G	NA	0.0746186	0.0180734	7.13724e-06	0.119663	0.0109139	0.0517863	0.833083
94	Gut microbiota abundance (genus Lachnoclostridium id.11308)	Graves' disease	rs3821998	4	38694566	C	A	NA	-0.0864066	0.0192519	6.72048e-06	0.104762	0.0558249	0.0547621	0.308009
94	Gut microbiota abundance (genus Lachnoclostridium id.11308)	Graves' disease	rs6112314	20	19300846	A	C	NA	-0.0561715	0.0108174	2.43215e-07	0.331967	0.00847448	0.0353287	0.810427
94	Gut microbiota abundance (genus Lachnoclostridium id.11308)	Graves' disease	rs615997	3	23037786	T	C	NA	0.0511752	0.0106491	2.0268e-06	0.512239	-0.0303464	0.0331899	0.360545
94	Gut microbiota abundance (genus Lachnoclostridium id.11308)	Graves' disease	rs62285313	3	177470032	A	G	NA	0.0864203	0.0181565	1.58332e-06	0.0972237	0.0346271	0.0564072	0.539297
94	Gut microbiota abundance (genus Lachnoclostridium id.11308)	Graves' disease	rs72829893	17	46694541	G	T	NA	0.117472	0.0268103	5.57763e-06	0.102373	0.0932486	0.0548719	0.0892463
94	Gut microbiota abundance (genus Lachnoclostridium id.11308)	Graves' disease	rs78068103	17	13816159	A	G	NA	0.0886199	0.0194248	3.66522e-06	0.115813	0.000518902	0.0523519	0.992092
94	Gut microbiota abundance (genus Lachnoclostridium id.11308)	Graves' disease	rs789029	18	1053252	C	T	NA	-0.0641288	0.0137974	3.75327e-06	0.140441	-0.00214792	0.0477843	0.964147
95	Gut microbiota abundance (genus Lachnospiraceae FCS020 group id.11314)	Graves' disease	rs10093861	8	121244406	G	A	NA	-0.0568869	0.0121152	3.05626e-06	0.407828	0.0123563	0.0339275	0.715712
95	Gut microbiota abundance (genus Lachnospiraceae FCS020 group id.11314)	Graves' disease	rs1254846	10	44346094	A	G	NA	-0.105963	0.0232501	5.59667e-06	0.855681	-0.0321301	0.0478191	0.501642
95	Gut microbiota abundance (genus Lachnospiraceae FCS020 group id.11314)	Graves' disease	rs1363769	19	17865305	C	T	NA	0.200628	0.0449372	1.58161e-06	0.967833	-0.00355545	0.0944785	0.969981
95	Gut microbiota abundance (genus Lachnospiraceae FCS020 group id.11314)	Graves' disease	rs2322265	4	166588085	C	T	NA	-0.0666305	0.0141577	5.20811e-06	0.266495	0.0303998	0.0379067	0.422575
95	Gut microbiota abundance (genus Lachnospiraceae FCS020 group id.11314)	Graves' disease	rs2862811	3	165996415	C	T	NA	-0.0564927	0.0121736	3.91913e-06	0.698705	-0.00677306	0.0363392	0.852143
95	Gut microbiota abundance (genus Lachnospiraceae FCS020 group id.11314)	Graves' disease	rs35035870	11	3248876	T	C	NA	-0.190615	0.0414403	2.62029e-06	0.0397451	-0.167106	0.0849483	0.0491666
95	Gut microbiota abundance (genus Lachnospiraceae FCS020 group id.11314)	Graves' disease	rs3999074	10	65563647	G	T	NA	-0.0550587	0.0121847	6.55043e-06	0.491449	0.00174281	0.0334699	0.958472
95	Gut microbiota abundance (genus Lachnospiraceae FCS020 group id.11314)	Graves' disease	rs4452603	6	71966268	T	G	NA	0.0604208	0.0135965	8.98194e-06	0.272052	-0.0514023	0.0376532	0.172206
95	Gut microbiota abundance (genus Lachnospiraceae FCS020 group id.11314)	Graves' disease	rs7249113	19	2571232	G	A	NA	0.0679483	0.0133496	3.721e-07	0.297709	0.0213766	0.0365914	0.559089
95	Gut microbiota abundance (genus Lachnospiraceae FCS020 group id.11314)	Graves' disease	rs72793667	2	53946431	A	G	NA	-0.116881	0.0246589	1.63422e-06	0.0397914	0.103418	0.0852191	0.224917
95	Gut microbiota abundance (genus Lachnospiraceae FCS020 group id.11314)	Graves' disease	rs9308097	4	165786478	G	A	NA	-0.055381	0.0123659	7.47291e-06	0.506039	0.00725893	0.0334078	0.827988
95	Gut microbiota abundance (genus Lachnospiraceae FCS020 group id.11314)	Graves' disease	rs9788306	13	40419314	C	T	NA	-0.062804	0.0130744	1.38618e-06	0.288406	0.00696484	0.0368504	0.85009
96	Gut microbiota abundance (genus Lachnospiraceae NC2004 group id.11316)	Graves' disease	rs117467633	17	21157406	T	C	NA	-0.169687	0.0383169	9.13314e-06	0.0397589	0.127869	0.0855841	0.135157
96	Gut microbiota abundance (genus Lachnospiraceae NC2004 group id.11316)	Graves' disease	rs12127733	1	234157721	G	A	NA	0.115182	0.0246006	3.10592e-06	0.178782	0.0332198	0.0433994	0.444007
96	Gut microbiota abundance (genus Lachnospiraceae NC2004 group id.11316)	Graves' disease	rs12208226	6	22725908	C	A	NA	-0.154739	0.0340372	9.74833e-06	0.106	0.0307676	0.0543081	0.571029
96	Gut microbiota abundance (genus Lachnospiraceae NC2004 group id.11316)	Graves' disease	rs12863463	13	47512191	G	A	NA	-0.156365	0.0345372	6.03976e-06	0.077386	0.105958	0.0626888	0.090985
96	Gut microbiota abundance (genus Lachnospiraceae NC2004 group id.11316)	Graves' disease	rs17067076	18	58229086	G	A	NA	-0.154631	0.0352194	5.61203e-06	0.115231	-0.0538671	0.0523646	0.303624
96	Gut microbiota abundance (genus Lachnospiraceae NC2004 group id.11316)	Graves' disease	rs1928659	9	29334137	T	C	NA	0.102522	0.0226445	6.17234e-06	0.20237	0.033725	0.0415592	0.417083
96	Gut microbiota abundance (genus Lachnospiraceae NC2004 group id.11316)	Graves' disease	rs1929743	13	76829562	T	C	NA	0.0837206	0.0190318	9.05503e-06	0.336947	0.0538769	0.035228	0.126171
96	Gut microbiota abundance (genus Lachnospiraceae NC2004 group id.11316)	Graves' disease	rs3756315	5	149544722	A	G	NA	-0.0883469	0.0188397	3.32583e-06	0.297303	-0.0115821	0.0365766	0.751507
96	Gut microbiota abundance (genus Lachnospiraceae NC2004 group id.11316)	Graves' disease	rs6116753	20	5330700	G	A	NA	0.0994748	0.0209139	2.92247e-06	0.178166	0.0378863	0.0435074	0.383863
97	Gut microbiota abundance (genus Lachnospiraceae ND3007 group id.11317)	Graves' disease	rs2861203	3	172950553	G	A	NA	0.0572304	0.0127279	7.36936e-06	0.300453	0.0122376	0.036625	0.73828
97	Gut microbiota abundance (genus Lachnospiraceae ND3007 group id.11317)	Graves' disease	rs72776675	10	14137663	T	C	NA	-0.0647067	0.014797	8.71686e-06	0.170748	-0.0272927	0.0443337	0.538147
97	Gut microbiota abundance (genus Lachnospiraceae ND3007 group id.11317)	Graves' disease	rs9932954	16	1100633	A	G	NA	-0.0561864	0.0115984	1.24882e-06	0.334897	-0.00013241	0.0352759	0.997005
98	Gut microbiota abundance (genus Lachnospiraceae NK4A136 group id.11319)	Graves' disease	rs10952110	7	8497922	G	T	NA	0.0487709	0.0109614	9.08113e-06	0.444375	-0.0639128	0.0336645	0.0576275
98	Gut microbiota abundance (genus Lachnospiraceae NK4A136 group id.11319)	Graves' disease	rs11263806	17	35240097	A	G	NA	-0.0524615	0.0116758	5.06512e-06	0.342618	0.0364403	0.0352034	0.300606
98	Gut microbiota abundance (genus Lachnospiraceae NK4A136 group id.11319)	Graves' disease	rs12611395	19	21806125	G	A	NA	0.0902532	0.0199652	5.83042e-06	0.894381	-0.0259313	0.0544172	0.633698
98	Gut microbiota abundance (genus Lachnospiraceae NK4A136 group id.11319)	Graves' disease	rs160061	5	6116659	G	A	NA	-0.0513831	0.0108094	2.12197e-06	0.47969	-0.00954893	0.0333542	0.774658
98	Gut microbiota abundance (genus Lachnospiraceae NK4A136 group id.11319)	Graves' disease	rs28540839	8	84735080	A	C	NA	0.0508285	0.0110591	9.34329e-06	0.47546	-0.0209329	0.0333594	0.530335
98	Gut microbiota abundance (genus Lachnospiraceae NK4A136 group id.11319)	Graves' disease	rs2880566	17	30016653	T	C	NA	0.0599578	0.0134693	5.61423e-06	0.147964	-0.0140755	0.0471911	0.7655
98	Gut microbiota abundance (genus Lachnospiraceae NK4A136 group id.11319)	Graves' disease	rs4955932	3	55181375	T	C	NA	-0.0492283	0.0109388	7.05424e-06	0.389956	-0.0627609	0.0344266	0.0682983
98	Gut microbiota abundance (genus Lachnospiraceae NK4A136 group id.11319)	Graves' disease	rs59805249	5	90289997	T	C	NA	0.0936162	0.0207982	9.45388e-06	0.0926701	-0.0127305	0.058145	0.826694
98	Gut microbiota abundance (genus Lachnospiraceae NK4A136 group id.11319)	Graves' disease	rs68104925	14	100177681	T	C	NA	-0.0549104	0.0115385	2.36777e-06	0.30614	0.0391194	0.0362855	0.280989
98	Gut microbiota abundance (genus Lachnospiraceae NK4A136 group id.11319)	Graves' disease	rs7073658	10	62175024	G	T	NA	0.0499621	0.0109693	5.26914e-06	0.514349	0.00452868	0.0335229	0.892539
98	Gut microbiota abundance (genus Lachnospiraceae NK4A136 group id.11319)	Graves' disease	rs73044693	19	51256120	A	G	NA	-0.10758	0.0229884	3.57256e-06	0.0711826	0.0516972	0.0653054	0.42858
98	Gut microbiota abundance (genus Lachnospiraceae NK4A136 group id.11319)	Graves' disease	rs7616165	3	190415145	G	T	NA	-0.230542	0.0483465	2.77389e-06	0.0252465	-0.0885739	0.10522	0.399903
98	Gut microbiota abundance (genus Lachnospiraceae NK4A136 group id.11319)	Graves' disease	rs76193507	3	161749981	A	G	NA	-0.22973	0.0499776	2.93089e-06	0.0851071	-0.0368129	0.0594183	0.53555
98	Gut microbiota abundance (genus Lachnospiraceae NK4A136 group id.11319)	Graves' disease	rs7832116	8	4842929	A	G	NA	-0.0714756	0.0151703	3.57084e-06	0.128989	0.00616394	0.0502177	0.90231
98	Gut microbiota abundance (genus Lachnospiraceae NK4A136 group id.11319)	Graves' disease	rs954878	1	54578401	A	G	NA	-0.0520656	0.0109082	1.78201e-06	0.369771	0.0133604	0.0346074	0.699455
99	Gut microbiota abundance (genus Lachnospiraceae UCG001 id.11321)	Graves' disease	rs12131224	1	166199362	C	T	NA	0.117095	0.02591	7.39861e-06	0.109355	0.0306354	0.0534603	0.566611
99	Gut microbiota abundance (genus Lachnospiraceae UCG001 id.11321)	Graves' disease	rs2050911	1	82384407	G	A	NA	0.0751466	0.0153934	1.10647e-06	0.337973	0.0266478	0.0352971	0.450273
99	Gut microbiota abundance (genus Lachnospiraceae UCG001 id.11321)	Graves' disease	rs2371284	12	56256262	C	T	NA	0.0761893	0.0170127	7.55962e-06	0.767049	0.0839699	0.0396556	0.0342192
99	Gut microbiota abundance (genus Lachnospiraceae UCG001 id.11321)	Graves' disease	rs437876	3	42568440	T	C	NA	0.0784637	0.0144768	7.16556e-08	0.354515	0.0377982	0.0350444	0.280775
99	Gut microbiota abundance (genus Lachnospiraceae UCG001 id.11321)	Graves' disease	rs4981345	14	21455973	T	C	NA	-0.0681973	0.0149831	6.08597e-06	0.328684	-0.0263749	0.0355645	0.458327
99	Gut microbiota abundance (genus Lachnospiraceae UCG001 id.11321)	Graves' disease	rs573933	9	14477851	T	C	NA	-0.107898	0.0232346	3.10506e-06	0.107401	0.112122	0.0541522	0.0384061
99	Gut microbiota abundance (genus Lachnospiraceae UCG001 id.11321)	Graves' disease	rs62496417	7	96965504	T	G	NA	-0.0748504	0.0165681	5.87503e-06	0.214995	0.0160318	0.040511	0.692296
99	Gut microbiota abundance (genus Lachnospiraceae UCG001 id.11321)	Graves' disease	rs7341608	8	56839500	T	C	NA	-0.0784757	0.0177648	9.48135e-06	0.134713	0.0395115	0.0487144	0.417317
99	Gut microbiota abundance (genus Lachnospiraceae UCG001 id.11321)	Graves' disease	rs74034332	16	79092359	G	A	NA	0.168045	0.0382637	3.3335e-06	0.0612825	-0.056233	0.0695054	0.418489
99	Gut microbiota abundance (genus Lachnospiraceae UCG001 id.11321)	Graves' disease	rs78848836	1	53773248	A	G	NA	-0.118868	0.0259753	3.38174e-06	0.102631	0.054503	0.0549475	0.321242
99	Gut microbiota abundance (genus Lachnospiraceae UCG001 id.11321)	Graves' disease	rs8104225	19	13962924	A	G	NA	0.0892098	0.0197665	8.04211e-06	0.218078	-0.0317382	0.0405753	0.434095
99	Gut microbiota abundance (genus Lachnospiraceae UCG001 id.11321)	Graves' disease	rs9403580	6	145006780	C	T	NA	0.107801	0.0229777	3.46785e-06	0.129462	0.054634	0.0494097	0.268842
99	Gut microbiota abundance (genus Lachnospiraceae UCG001 id.11321)	Graves' disease	rs985416	3	148269083	T	C	NA	-0.0970258	0.0181807	1.45589e-07	0.819464	0.017124	0.0434276	0.693352
100	Gut microbiota abundance (genus Lachnospiraceae UCG004 id.11324)	Graves' disease	rs11128180	3	70592215	A	G	NA	0.0648288	0.0140126	4.51742e-06	0.232538	-0.0329848	0.0395058	0.403754
100	Gut microbiota abundance (genus Lachnospiraceae UCG004 id.11324)	Graves' disease	rs12072562	1	105287469	T	C	NA	0.133104	0.0303566	7.07375e-06	0.0397664	-0.0359435	0.0854216	0.673918
100	Gut microbiota abundance (genus Lachnospiraceae UCG004 id.11324)	Graves' disease	rs12673420	7	71303007	G	A	NA	0.0554351	0.0118375	2.98078e-06	0.498807	0.0456143	0.0333807	0.171786
100	Gut microbiota abundance (genus Lachnospiraceae UCG004 id.11324)	Graves' disease	rs12747809	1	240359089	A	G	NA	0.062197	0.0125685	8.64868e-07	0.717105	0.0346344	0.0370716	0.350172
100	Gut microbiota abundance (genus Lachnospiraceae UCG004 id.11324)	Graves' disease	rs12894272	14	40536481	G	A	NA	-0.0579792	0.0125229	4.3395e-06	0.663552	0.0220851	0.0352295	0.530729
100	Gut microbiota abundance (genus Lachnospiraceae UCG004 id.11324)	Graves' disease	rs233486	6	14817584	G	A	NA	0.0799088	0.017766	6.28463e-06	0.859958	-0.0169132	0.0478453	0.723716
100	Gut microbiota abundance (genus Lachnospiraceae UCG004 id.11324)	Graves' disease	rs2444793	6	81318836	T	C	NA	0.0542433	0.0118188	4.77079e-06	0.613785	-0.0478554	0.0342118	0.161874
100	Gut microbiota abundance (genus Lachnospiraceae UCG004 id.11324)	Graves' disease	rs2726805	4	183247601	A	G	NA	0.0548397	0.0120844	6.30406e-06	0.470536	0.0354942	0.0337278	0.292629
100	Gut microbiota abundance (genus Lachnospiraceae UCG004 id.11324)	Graves' disease	rs2882478	2	49904589	G	A	NA	-0.0577091	0.0118338	1.20812e-06	0.535123	-0.0203666	0.033585	0.544237
100	Gut microbiota abundance (genus Lachnospiraceae UCG004 id.11324)	Graves' disease	rs35182105	12	24572337	A	G	NA	-0.109724	0.024221	4.86508e-06	0.0546851	-0.121841	0.0739271	0.0993276
100	Gut microbiota abundance (genus Lachnospiraceae UCG004 id.11324)	Graves' disease	rs6656451	1	65990422	T	C	NA	0.05436	0.011947	5.56775e-06	0.530189	0.0388301	0.0333509	0.244308
100	Gut microbiota abundance (genus Lachnospiraceae UCG004 id.11324)	Graves' disease	rs7629954	3	154242406	A	G	NA	0.108441	0.023825	5.77218e-06	0.0448972	-0.0404226	0.0804864	0.615507
101	Gut microbiota abundance (genus Lachnospiraceae UCG008 id.11328)	Graves' disease	rs10741777	11	19572557	T	C	NA	-0.0973842	0.0194791	7.68652e-07	0.307417	0.0424747	0.0361521	0.24004
101	Gut microbiota abundance (genus Lachnospiraceae UCG008 id.11328)	Graves' disease	rs10793103	11	74391775	T	C	NA	-0.0974344	0.0181279	9.34932e-08	0.550611	-0.0046549	0.0335913	0.889786
101	Gut microbiota abundance (genus Lachnospiraceae UCG008 id.11328)	Graves' disease	rs13024781	2	168628871	T	C	NA	-0.0798769	0.0168846	2.29166e-06	0.520245	0.0262702	0.0334506	0.432252
101	Gut microbiota abundance (genus Lachnospiraceae UCG008 id.11328)	Graves' disease	rs57091572	6	81214803	A	G	NA	-0.110443	0.0235801	2.85825e-06	0.131155	-0.0647992	0.0492166	0.187968
101	Gut microbiota abundance (genus Lachnospiraceae UCG008 id.11328)	Graves' disease	rs61944774	12	129539818	A	G	NA	0.179838	0.0393797	6.34118e-06	0.0534959	0.0560604	0.0748867	0.454096
101	Gut microbiota abundance (genus Lachnospiraceae UCG008 id.11328)	Graves' disease	rs62277846	2	228100140	C	T	NA	0.102292	0.0212319	1.58891e-06	0.192457	-0.0376186	0.0424174	0.37515
101	Gut microbiota abundance (genus Lachnospiraceae UCG008 id.11328)	Graves' disease	rs67078837	4	114220647	T	C	NA	-0.0845848	0.0170693	7.68192e-07	0.417223	-0.0270776	0.033815	0.423272
101	Gut microbiota abundance (genus Lachnospiraceae UCG008 id.11328)	Graves' disease	rs75356640	15	31697284	G	A	NA	0.136523	0.0303128	9.83196e-06	0.124395	0.0344505	0.0513117	0.501968
101	Gut microbiota abundance (genus Lachnospiraceae UCG008 id.11328)	Graves' disease	rs955844	16	84992314	A	C	NA	0.112064	0.0228369	1.80992e-06	0.141328	-0.0479187	0.0477483	0.315587
102	Gut microbiota abundance (genus Lachnospiraceae UCG010 id.11330)	Graves' disease	rs10414815	19	42586245	C	T	NA	-0.10453	0.0230253	4.23975e-06	0.953385	-0.0240278	0.0795402	0.762588
102	Gut microbiota abundance (genus Lachnospiraceae UCG010 id.11330)	Graves' disease	rs11192447	10	83848397	A	G	NA	0.126592	0.024345	4.68954e-07	0.0504066	-0.0705764	0.0770143	0.359454
102	Gut microbiota abundance (genus Lachnospiraceae UCG010 id.11330)	Graves' disease	rs12346653	9	92267239	C	T	NA	0.0657686	0.0139569	2.70321e-06	0.209415	0.0439369	0.0411043	0.28511
102	Gut microbiota abundance (genus Lachnospiraceae UCG010 id.11330)	Graves' disease	rs17730011	6	84772845	G	A	NA	-0.0702357	0.015706	7.84603e-06	0.214901	-0.00764051	0.0408805	0.85174
102	Gut microbiota abundance (genus Lachnospiraceae UCG010 id.11330)	Graves' disease	rs2833528	21	33193567	T	C	NA	0.0562148	0.0127763	9.91996e-06	0.626318	-0.0221412	0.0346029	0.52226
102	Gut microbiota abundance (genus Lachnospiraceae UCG010 id.11330)	Graves' disease	rs336138	5	8146371	G	T	NA	0.0779543	0.0171865	7.48411e-06	0.115523	0.00336072	0.0521538	0.948621
102	Gut microbiota abundance (genus Lachnospiraceae UCG010 id.11330)	Graves' disease	rs4576377	7	81410263	C	A	NA	0.0572001	0.0127043	7.63062e-06	0.632639	0.0365287	0.0345859	0.290889
102	Gut microbiota abundance (genus Lachnospiraceae UCG010 id.11330)	Graves' disease	rs72894957	2	185862591	G	A	NA	0.222263	0.0486425	5.68434e-06	0.0225385	0.0836583	0.111606	0.453505
102	Gut microbiota abundance (genus Lachnospiraceae UCG010 id.11330)	Graves' disease	rs74315802	14	29872341	G	T	NA	0.0867262	0.0183477	3.19007e-06	0.186071	0.0104997	0.0435935	0.809667
102	Gut microbiota abundance (genus Lachnospiraceae UCG010 id.11330)	Graves' disease	rs9981767	21	44079875	A	C	NA	0.0655062	0.0131994	9.96369e-07	0.258713	0.0954882	0.0383493	0.0127759
103	Gut microbiota abundance (genus Lachnospira id.2004)	Graves' disease	rs56791201	2	57701660	C	T	NA	-0.051823	0.0110697	2.9282e-06	0.637685	-0.00285966	0.0346361	0.934199
104	Gut microbiota abundance (genus Lactobacillus id.1837)	Graves' disease	rs12693845	2	199312684	C	T	NA	-0.0805447	0.0177429	8.96314e-06	0.409234	-0.0298192	0.0344313	0.386463
104	Gut microbiota abundance (genus Lactobacillus id.1837)	Graves' disease	rs1530559	2	135755629	G	A	NA	0.0804001	0.0178207	4.93106e-06	0.462763	-0.00749694	0.0336561	0.823729
104	Gut microbiota abundance (genus Lactobacillus id.1837)	Graves' disease	rs16861661	1	18501459	G	A	NA	-0.183147	0.038148	1.27809e-06	0.0653037	-0.0663189	0.0683874	0.33217
104	Gut microbiota abundance (genus Lactobacillus id.1837)	Graves' disease	rs62314653	4	109896462	C	A	NA	0.187692	0.0394585	2.24383e-06	0.0595009	0.0811746	0.0709887	0.252836
104	Gut microbiota abundance (genus Lactobacillus id.1837)	Graves' disease	rs7399658	13	23834968	G	A	NA	-0.107134	0.0221883	3.12097e-06	0.182879	0.0951868	0.0436935	0.0293677
104	Gut microbiota abundance (genus Lactobacillus id.1837)	Graves' disease	rs768253	8	69010103	T	G	NA	-0.079195	0.0171791	4.24766e-06	0.439509	-0.0264606	0.0336107	0.431127
104	Gut microbiota abundance (genus Lactobacillus id.1837)	Graves' disease	rs77478751	3	173151665	A	G	NA	-0.219886	0.0475759	7.32706e-06	0.118175	0.0497069	0.0521533	0.340544
104	Gut microbiota abundance (genus Lactobacillus id.1837)	Graves' disease	rs921925	19	6928017	A	C	NA	0.0985077	0.0203229	9.71673e-07	0.212748	0.038685	0.0407166	0.34206
105	Gut microbiota abundance (genus Lactococcus id.1851)	Graves' disease	rs10417872	19	28767353	G	T	NA	-0.118306	0.024522	1.28677e-06	0.714972	0.0126418	0.036828	0.731398
105	Gut microbiota abundance (genus Lactococcus id.1851)	Graves' disease	rs123059	17	2699935	C	T	NA	0.13671	0.0274694	1.26561e-06	0.780544	-0.0395966	0.0404616	0.327766
105	Gut microbiota abundance (genus Lactococcus id.1851)	Graves' disease	rs12621813	2	31266049	G	A	NA	0.108423	0.0239978	6.6083e-06	0.265368	-0.0267508	0.0378684	0.479931
105	Gut microbiota abundance (genus Lactococcus id.1851)	Graves' disease	rs17168302	7	14650221	G	A	NA	0.191857	0.0424761	6.28608e-06	0.106646	0.0933809	0.0543706	0.0858895
105	Gut microbiota abundance (genus Lactococcus id.1851)	Graves' disease	rs2293361	2	54114864	C	T	NA	-0.199221	0.0430969	1.39592e-06	0.0532499	-0.0863843	0.0746382	0.247119
105	Gut microbiota abundance (genus Lactococcus id.1851)	Graves' disease	rs4766997	12	113161438	C	T	NA	0.114599	0.023839	2.06144e-06	0.425902	-0.00664322	0.0337162	0.843802
105	Gut microbiota abundance (genus Lactococcus id.1851)	Graves' disease	rs55910161	10	71518643	C	T	NA	0.146426	0.0307367	2.36211e-06	0.111603	-0.0603025	0.0532655	0.257587
105	Gut microbiota abundance (genus Lactococcus id.1851)	Graves' disease	rs6674304	1	116887742	C	T	NA	0.200758	0.0442121	6.1776e-06	0.0388634	-0.108628	0.0862341	0.207784
106	Gut microbiota abundance (genus Marvinbryantia id.2005)	Graves' disease	rs11620597	13	86079090	T	C	NA	0.119479	0.0271688	7.80171e-06	0.0248835	-0.0510123	0.106684	0.632536
106	Gut microbiota abundance (genus Marvinbryantia id.2005)	Graves' disease	rs1187983	1	58441860	C	T	NA	-0.0935456	0.0193174	2.02428e-06	0.104217	0.0607759	0.0546959	0.266499
106	Gut microbiota abundance (genus Marvinbryantia id.2005)	Graves' disease	rs146541147	19	4542097	G	A	NA	0.118845	0.0268423	6.86294e-06	0.0335422	-0.0137163	0.0934197	0.883271
106	Gut microbiota abundance (genus Marvinbryantia id.2005)	Graves' disease	rs2724813	10	12516924	G	A	NA	0.0840769	0.0167551	6.28449e-07	0.76301	-0.0464251	0.0392872	0.23733
106	Gut microbiota abundance (genus Marvinbryantia id.2005)	Graves' disease	rs2842896	6	132881664	C	T	NA	-0.0649396	0.0131146	7.25371e-07	0.587009	0.0242899	0.0340488	0.475607
106	Gut microbiota abundance (genus Marvinbryantia id.2005)	Graves' disease	rs2863363	3	166039765	G	A	NA	-0.0634861	0.0136323	3.11279e-06	0.755442	-0.0267504	0.0386808	0.48921
106	Gut microbiota abundance (genus Marvinbryantia id.2005)	Graves' disease	rs3125832	1	211400180	A	C	NA	0.0679323	0.015012	5.02736e-06	0.227511	-0.0540638	0.039891	0.175326
106	Gut microbiota abundance (genus Marvinbryantia id.2005)	Graves' disease	rs61884471	11	45826561	G	A	NA	0.124426	0.0248431	1.01163e-06	0.109467	0.0368033	0.0534895	0.491422
106	Gut microbiota abundance (genus Marvinbryantia id.2005)	Graves' disease	rs72948274	11	79518683	A	C	NA	-0.126354	0.0272212	3.25912e-06	0.06345	-0.02362	0.0682023	0.729102
106	Gut microbiota abundance (genus Marvinbryantia id.2005)	Graves' disease	rs8006832	14	21577837	G	T	NA	-0.0952415	0.0216699	6.58082e-06	0.0932269	0.0539424	0.0571851	0.34553
107	Gut microbiota abundance (genus Methanobrevibacter id.123)	Graves' disease	rs10202904	2	125440268	G	T	NA	0.112811	0.0239106	3.08546e-06	0.591124	0.026334	0.0340992	0.439952
107	Gut microbiota abundance (genus Methanobrevibacter id.123)	Graves' disease	rs1334944	10	112266046	T	C	NA	0.115197	0.0255492	7.61377e-06	0.27778	-0.00316157	0.0371806	0.932235
107	Gut microbiota abundance (genus Methanobrevibacter id.123)	Graves' disease	rs4802933	19	52925820	G	A	NA	0.135628	0.0308139	9.73823e-06	0.768016	0.00338862	0.0397005	0.931979
107	Gut microbiota abundance (genus Methanobrevibacter id.123)	Graves' disease	rs6776814	3	15053083	T	C	NA	-0.188956	0.0419905	8.04896e-06	0.0205858	-0.0898661	0.118366	0.447718
107	Gut microbiota abundance (genus Methanobrevibacter id.123)	Graves' disease	rs76029318	13	41963791	T	C	NA	0.222849	0.0454319	1.07552e-06	0.0628202	-0.0605143	0.0685312	0.377226
107	Gut microbiota abundance (genus Methanobrevibacter id.123)	Graves' disease	rs894996	4	104418307	C	A	NA	0.214213	0.0456045	3.81566e-06	0.0702182	-0.0860189	0.064682	0.18356
108	Gut microbiota abundance (genus Odoribacter id.952)	Graves' disease	rs10093869	8	1266824	A	G	NA	-0.0577795	0.0125389	3.67443e-06	0.424184	-0.0307284	0.0338638	0.364189
108	Gut microbiota abundance (genus Odoribacter id.952)	Graves' disease	rs10423795	19	49523088	T	C	NA	-0.0550695	0.0121164	6.5793e-06	0.616108	-0.0105307	0.0344499	0.759845
108	Gut microbiota abundance (genus Odoribacter id.952)	Graves' disease	rs28417404	14	70944224	A	G	NA	-0.0726896	0.0161372	3.68036e-06	0.0970807	0.0323275	0.0562075	0.565192
108	Gut microbiota abundance (genus Odoribacter id.952)	Graves' disease	rs4793970	17	46763962	A	G	NA	-0.0576329	0.0129154	6.02698e-06	0.361971	0.0512391	0.0348353	0.141319
108	Gut microbiota abundance (genus Odoribacter id.952)	Graves' disease	rs6856150	4	11907559	A	G	NA	-0.0881922	0.0194146	6.05954e-06	0.87677	0.0448729	0.0507554	0.376641
108	Gut microbiota abundance (genus Odoribacter id.952)	Graves' disease	rs74553962	8	69677480	T	G	NA	0.121449	0.0264106	9.48681e-06	0.076262	0.0555535	0.0635208	0.381806
108	Gut microbiota abundance (genus Odoribacter id.952)	Graves' disease	rs77779484	12	67655943	G	A	NA	-0.133489	0.0268526	6.56251e-07	0.0607285	0.00883605	0.0705649	0.90035
109	Gut microbiota abundance (genus Olsenella id.822)	Graves' disease	rs1035588	2	150077190	A	G	NA	-0.108148	0.0236848	4.85501e-06	0.371495	0.0209137	0.0346236	0.545822
109	Gut microbiota abundance (genus Olsenella id.822)	Graves' disease	rs17148768	10	10777085	G	A	NA	0.140434	0.0295602	2.19842e-06	0.167523	-0.12642	0.045847	0.00582559
109	Gut microbiota abundance (genus Olsenella id.822)	Graves' disease	rs2759329	1	231960352	A	G	NA	0.111131	0.0237218	3.43202e-06	0.630856	0.0420686	0.0346121	0.224202
109	Gut microbiota abundance (genus Olsenella id.822)	Graves' disease	rs35225860	1	247642270	A	G	NA	-0.223604	0.0482391	3.87044e-06	0.0393363	-0.190601	0.0847623	0.0245347
109	Gut microbiota abundance (genus Olsenella id.822)	Graves' disease	rs61090148	4	174810498	A	G	NA	-0.104783	0.0231343	6.43724e-06	0.432484	0.0481213	0.0337148	0.153492
109	Gut microbiota abundance (genus Olsenella id.822)	Graves' disease	rs62112538	19	4925018	C	T	NA	-0.19943	0.0407033	1.1882e-06	0.111352	0.0149684	0.053779	0.780757
109	Gut microbiota abundance (genus Olsenella id.822)	Graves' disease	rs72691585	9	21884425	C	A	NA	-0.249079	0.0520814	2.95291e-06	0.133521	0.0704147	0.0491361	0.151842
109	Gut microbiota abundance (genus Olsenella id.822)	Graves' disease	rs7540303	1	179629191	C	T	NA	0.108044	0.023638	5.32023e-06	0.365914	-0.00995306	0.0344849	0.772871
109	Gut microbiota abundance (genus Olsenella id.822)	Graves' disease	rs8066522	17	59632873	A	G	NA	0.106529	0.0240379	9.70085e-06	0.668377	-0.0246756	0.0356064	0.488303
109	Gut microbiota abundance (genus Olsenella id.822)	Graves' disease	rs9460691	6	10422207	C	A	NA	0.119966	0.0268645	7.2835e-06	0.194793	0.0405655	0.0425071	0.339921
110	Gut microbiota abundance (genus Oscillibacter id.2063)	Graves' disease	rs11627628	14	21479605	T	C	NA	0.143961	0.0290223	1.00921e-06	0.0759841	0.043035	0.0631865	0.495822
110	Gut microbiota abundance (genus Oscillibacter id.2063)	Graves' disease	rs11990279	8	11116314	T	C	NA	-0.0824934	0.0180457	4.94299e-06	0.199047	0.0285601	0.041676	0.49316
110	Gut microbiota abundance (genus Oscillibacter id.2063)	Graves' disease	rs12649930	4	3656291	T	G	NA	0.121589	0.0259612	4.09383e-06	0.101247	-0.0193961	0.0553097	0.725827
110	Gut microbiota abundance (genus Oscillibacter id.2063)	Graves' disease	rs133832	22	44834707	A	C	NA	-0.0795527	0.0162411	1.1472e-06	0.283517	-0.0149359	0.0371736	0.687839
110	Gut microbiota abundance (genus Oscillibacter id.2063)	Graves' disease	rs16866406	2	179457147	A	G	NA	0.0988765	0.0208795	3.07822e-06	0.15206	-0.0478645	0.0461859	0.300041
110	Gut microbiota abundance (genus Oscillibacter id.2063)	Graves' disease	rs16934185	9	1798324	A	G	NA	-0.129568	0.028157	4.38036e-06	0.102373	0.0796988	0.055133	0.148297
110	Gut microbiota abundance (genus Oscillibacter id.2063)	Graves' disease	rs234108	1	184942671	A	G	NA	0.0749553	0.0152632	9.16326e-07	0.397403	0.00640101	0.0339861	0.850608
110	Gut microbiota abundance (genus Oscillibacter id.2063)	Graves' disease	rs36095275	14	32270129	C	T	NA	-0.0752368	0.0156861	1.39627e-06	0.417506	0.0226658	0.0340498	0.505624
110	Gut microbiota abundance (genus Oscillibacter id.2063)	Graves' disease	rs4506202	8	21598077	G	A	NA	0.0711323	0.0152261	3.20826e-06	0.466815	0.0473727	0.0334765	0.157039
110	Gut microbiota abundance (genus Oscillibacter id.2063)	Graves' disease	rs61883564	11	79013843	A	G	NA	-0.101351	0.0221016	3.38712e-06	0.136093	0.0485516	0.0485116	0.316912
110	Gut microbiota abundance (genus Oscillibacter id.2063)	Graves' disease	rs75453768	10	116469806	G	T	NA	0.12212	0.0268629	5.34737e-06	0.0977586	-0.109706	0.0565414	0.0523456
110	Gut microbiota abundance (genus Oscillibacter id.2063)	Graves' disease	rs761240	20	49507892	G	T	NA	0.17664	0.0388812	2.0384e-06	0.950039	0.0372583	0.0789242	0.636872
110	Gut microbiota abundance (genus Oscillibacter id.2063)	Graves' disease	rs9393920	6	28580593	G	A	NA	0.0744662	0.0151081	9.92247e-07	0.622652	-0.0755812	0.034284	0.0274846
111	Gut microbiota abundance (genus Oscillospira id.2064)	Graves' disease	rs12206468	6	18093691	G	A	NA	-0.133016	0.0269733	1.04222e-06	0.0775649	0.0392508	0.0624002	0.529338
111	Gut microbiota abundance (genus Oscillospira id.2064)	Graves' disease	rs12925026	16	89792856	T	C	NA	0.13559	0.030678	9.31022e-06	0.0564657	-0.0821911	0.0722587	0.255348
111	Gut microbiota abundance (genus Oscillospira id.2064)	Graves' disease	rs1954532	14	28151415	C	T	NA	0.0826246	0.0175252	2.26772e-06	0.798956	-0.0013754	0.0419035	0.973816
111	Gut microbiota abundance (genus Oscillospira id.2064)	Graves' disease	rs28889936	4	89483300	A	C	NA	0.114051	0.0252838	3.36589e-06	0.0955814	0.0239082	0.0568605	0.674141
111	Gut microbiota abundance (genus Oscillospira id.2064)	Graves' disease	rs62422654	6	170474630	C	T	NA	0.0898456	0.0198088	6.46755e-06	0.207599	0.0526211	0.0411541	0.201025
111	Gut microbiota abundance (genus Oscillospira id.2064)	Graves' disease	rs72866977	6	56160483	A	C	NA	-0.130569	0.0281674	5.62704e-06	0.0788131	-0.0711055	0.0625728	0.255804
111	Gut microbiota abundance (genus Oscillospira id.2064)	Graves' disease	rs751183	1	76803093	C	T	NA	0.0774322	0.0172216	6.85125e-06	0.818197	-0.00537321	0.0431222	0.900837
111	Gut microbiota abundance (genus Oscillospira id.2064)	Graves' disease	rs8076323	17	14881860	A	G	NA	0.0715392	0.0156539	5.61319e-06	0.32435	0.0335532	0.0355264	0.344936
112	Gut microbiota abundance (genus Oxalobacter id.2978)	Graves' disease	rs10464997	8	20902693	G	A	NA	0.137691	0.0294804	3.29754e-06	0.185155	0.0569293	0.0430938	0.186482
112	Gut microbiota abundance (genus Oxalobacter id.2978)	Graves' disease	rs11108500	12	96819204	A	G	NA	-0.199099	0.0427327	3.74283e-06	0.0872739	0.0208323	0.0595244	0.726355
112	Gut microbiota abundance (genus Oxalobacter id.2978)	Graves' disease	rs111966731	15	93941937	T	C	NA	0.213114	0.047162	7.29861e-06	0.0854878	-0.0605354	0.0600605	0.313499
112	Gut microbiota abundance (genus Oxalobacter id.2978)	Graves' disease	rs12002250	9	19682558	A	C	NA	0.217122	0.0466317	1.41504e-06	0.042606	0.0995684	0.0833128	0.232042
112	Gut microbiota abundance (genus Oxalobacter id.2978)	Graves' disease	rs1569853	6	38550301	T	C	NA	-0.138078	0.0296981	3.64502e-06	0.120899	-0.0159445	0.0512433	0.755685
112	Gut microbiota abundance (genus Oxalobacter id.2978)	Graves' disease	rs36057338	4	189935314	G	T	NA	0.207847	0.0421439	8.79812e-07	0.0333333	0.152004	0.0926948	0.10104
112	Gut microbiota abundance (genus Oxalobacter id.2978)	Graves' disease	rs3862635	11	126582578	C	T	NA	-0.172142	0.0394026	9.18692e-06	0.0902728	0.00288506	0.0582183	0.960476
112	Gut microbiota abundance (genus Oxalobacter id.2978)	Graves' disease	rs4428215	3	171947435	G	A	NA	0.130293	0.0242237	7.51069e-08	0.253534	0.00688213	0.0383628	0.857627
112	Gut microbiota abundance (genus Oxalobacter id.2978)	Graves' disease	rs6000536	22	37421469	C	T	NA	-0.130992	0.0253804	2.06054e-07	0.169243	0.0368108	0.0446259	0.409443
112	Gut microbiota abundance (genus Oxalobacter id.2978)	Graves' disease	rs6993398	8	115560689	G	A	NA	0.127217	0.0278855	7.12771e-06	0.183822	-0.0586048	0.0429826	0.172739
112	Gut microbiota abundance (genus Oxalobacter id.2978)	Graves' disease	rs736744	9	87514407	T	C	NA	-0.117882	0.0211262	2.57472e-08	0.568302	0.00245152	0.0337513	0.942097
113	Gut microbiota abundance (genus Parabacteroides id.954)	Graves' disease	rs115602804	3	191572365	G	A	NA	0.10308	0.0222736	1.93059e-06	0.106441	-0.0429551	0.0545206	0.430774
113	Gut microbiota abundance (genus Parabacteroides id.954)	Graves' disease	rs4236095	6	47368687	A	G	NA	-0.0761961	0.0157042	1.93143e-06	0.896701	-0.0588376	0.0550245	0.284935
113	Gut microbiota abundance (genus Parabacteroides id.954)	Graves' disease	rs60884758	9	2217340	C	T	NA	-0.0702667	0.0142249	5.7069e-07	0.1777	-0.00696048	0.0437963	0.873725
113	Gut microbiota abundance (genus Parabacteroides id.954)	Graves' disease	rs6657302	1	85585609	T	C	NA	-0.10452	0.0225521	9.75708e-06	0.0626613	0.112559	0.0687605	0.101635
113	Gut microbiota abundance (genus Parabacteroides id.954)	Graves' disease	rs7298818	12	56396953	C	T	NA	0.0888832	0.0200902	8.53631e-06	0.101488	-0.0310541	0.0550438	0.572639
114	Gut microbiota abundance (genus Paraprevotella id.962)	Graves' disease	rs10842464	12	25249743	C	T	NA	0.0758215	0.0172568	6.59721e-06	0.698341	-0.0387059	0.0363735	0.287273
114	Gut microbiota abundance (genus Paraprevotella id.962)	Graves' disease	rs140997932	3	149298792	T	C	NA	-0.162376	0.0354178	2.1112e-06	0.0557372	0.0357551	0.0732613	0.625515
114	Gut microbiota abundance (genus Paraprevotella id.962)	Graves' disease	rs145020347	11	114526679	A	G	NA	-0.12465	0.0262323	4.03005e-06	0.146717	-0.0161985	0.0469913	0.73031
114	Gut microbiota abundance (genus Paraprevotella id.962)	Graves' disease	rs17109926	12	71978728	A	G	NA	-0.0988335	0.0216172	6.75274e-06	0.270578	0.072992	0.0376932	0.0528093
114	Gut microbiota abundance (genus Paraprevotella id.962)	Graves' disease	rs17785622	6	83459314	A	G	NA	0.248065	0.0524304	1.92659e-06	0.038667	0.104282	0.0869236	0.230256
114	Gut microbiota abundance (genus Paraprevotella id.962)	Graves' disease	rs2081023	5	174606261	A	G	NA	-0.122561	0.0236507	2.63797e-07	0.142348	-0.0039064	0.0480382	0.935189
114	Gut microbiota abundance (genus Paraprevotella id.962)	Graves' disease	rs3008582	1	195971173	T	C	NA	0.10572	0.0227246	4.35993e-06	0.195519	-0.0106755	0.0426268	0.802246
114	Gut microbiota abundance (genus Paraprevotella id.962)	Graves' disease	rs3801748	7	81759508	G	A	NA	0.0779721	0.0171691	5.20176e-06	0.362344	0.0140076	0.0346837	0.686311
114	Gut microbiota abundance (genus Paraprevotella id.962)	Graves' disease	rs4756632	11	41079703	G	T	NA	-0.138905	0.0289897	3.81751e-06	0.129924	0.108768	0.0494493	0.0278362
114	Gut microbiota abundance (genus Paraprevotella id.962)	Graves' disease	rs4767113	12	114131978	C	T	NA	0.0882466	0.018382	2.14358e-06	0.327034	0.0116388	0.0356857	0.744312
114	Gut microbiota abundance (genus Paraprevotella id.962)	Graves' disease	rs7240324	18	69623804	T	G	NA	-0.10229	0.0226948	5.95895e-06	0.247614	-0.0787972	0.0386467	0.0414582
114	Gut microbiota abundance (genus Paraprevotella id.962)	Graves' disease	rs9602779	13	86162420	A	C	NA	-0.106692	0.0220264	6.9274e-07	0.242633	-0.101796	0.0393513	0.00968568
114	Gut microbiota abundance (genus Paraprevotella id.962)	Graves' disease	rs9900242	17	69135631	A	G	NA	-0.0852967	0.0175212	1.14067e-06	0.342349	-0.0364204	0.0350854	0.299247
115	Gut microbiota abundance (genus Parasutterella id.2892)	Graves' disease	rs10899911	10	44293839	A	G	NA	-0.0717102	0.0148151	1.15271e-06	0.234785	0.0533488	0.0393291	0.174949
115	Gut microbiota abundance (genus Parasutterella id.2892)	Graves' disease	rs11715853	3	30163689	G	A	NA	-0.0662952	0.0146114	6.22917e-06	0.295304	0.0093246	0.0366492	0.799165
115	Gut microbiota abundance (genus Parasutterella id.2892)	Graves' disease	rs2090816	6	137615592	C	A	NA	-0.0840967	0.0177315	2.89714e-06	0.814882	0.0586808	0.0431901	0.174253
115	Gut microbiota abundance (genus Parasutterella id.2892)	Graves' disease	rs35055552	8	114804024	T	C	NA	0.109554	0.0235433	3.3485e-06	0.140122	-0.0363851	0.0485088	0.453211
115	Gut microbiota abundance (genus Parasutterella id.2892)	Graves' disease	rs55877868	17	14692867	A	C	NA	-0.104458	0.0228089	2.87071e-06	0.0995417	0.096638	0.0555534	0.081937
115	Gut microbiota abundance (genus Parasutterella id.2892)	Graves' disease	rs62273907	3	156550415	A	G	NA	0.229468	0.0502262	5.88383e-06	0.0671903	-8.21102e-06	0.0667549	0.999902
115	Gut microbiota abundance (genus Parasutterella id.2892)	Graves' disease	rs6809952	3	193896709	G	A	NA	-0.0684957	0.0150892	8.13355e-06	0.277724	0.0415635	0.0379397	0.273291
115	Gut microbiota abundance (genus Parasutterella id.2892)	Graves' disease	rs6828768	4	65556925	C	T	NA	0.0636852	0.0132645	1.78328e-06	0.468209	0.0232099	0.0334453	0.487704
115	Gut microbiota abundance (genus Parasutterella id.2892)	Graves' disease	rs7303158	12	5275540	C	T	NA	0.0646859	0.0134256	1.32776e-06	0.450329	-0.00391231	0.0336488	0.907439
115	Gut microbiota abundance (genus Parasutterella id.2892)	Graves' disease	rs7311004	12	53260710	C	T	NA	0.0617522	0.0136438	5.92052e-06	0.555579	0.00881387	0.0336769	0.793538
115	Gut microbiota abundance (genus Parasutterella id.2892)	Graves' disease	rs7572229	2	72235444	A	G	NA	-0.066273	0.0132736	6.31699e-07	0.475719	0.0107134	0.0334598	0.748826
115	Gut microbiota abundance (genus Parasutterella id.2892)	Graves' disease	rs78383039	2	178954708	T	C	NA	-0.146315	0.0297119	1.57438e-06	0.0407868	-0.0141896	0.0847027	0.866959
115	Gut microbiota abundance (genus Parasutterella id.2892)	Graves' disease	rs8039785	15	67316307	G	T	NA	-0.0618345	0.0133	3.62093e-06	0.49018	0.0265697	0.0333437	0.425542
115	Gut microbiota abundance (genus Parasutterella id.2892)	Graves' disease	rs823424	8	16674526	G	A	NA	-0.0713448	0.0156958	4.95291e-06	0.252781	0.00412676	0.0384582	0.914547
116	Gut microbiota abundance (genus Peptococcus id.2037)	Graves' disease	rs10031059	4	35358594	C	T	NA	0.121167	0.0225844	1.23637e-07	0.764037	-0.0019528	0.0391642	0.960232
116	Gut microbiota abundance (genus Peptococcus id.2037)	Graves' disease	rs11001941	10	78716030	G	A	NA	-0.195611	0.0392217	1.32859e-06	0.0868263	-0.00415517	0.0593109	0.944148
116	Gut microbiota abundance (genus Peptococcus id.2037)	Graves' disease	rs12069354	1	216223782	C	T	NA	0.16763	0.0379501	9.28346e-06	0.0628735	0.0238562	0.0686048	0.72804
116	Gut microbiota abundance (genus Peptococcus id.2037)	Graves' disease	rs2054133	2	33691809	A	G	NA	-0.0895433	0.0188332	2.14166e-06	0.636044	0.0156404	0.0349384	0.6544
116	Gut microbiota abundance (genus Peptococcus id.2037)	Graves' disease	rs36121075	20	43118017	A	G	NA	-0.14067	0.030628	6.98715e-06	0.169386	0.115392	0.0449419	0.0102412
116	Gut microbiota abundance (genus Peptococcus id.2037)	Graves' disease	rs413827	14	57985112	G	A	NA	0.110229	0.0237523	3.30088e-06	0.239442	-0.0778818	0.0389117	0.0453388
116	Gut microbiota abundance (genus Peptococcus id.2037)	Graves' disease	rs5770862	22	50973113	T	C	NA	0.162018	0.0356813	3.21959e-06	0.0921284	0.0516097	0.0575558	0.369884
116	Gut microbiota abundance (genus Peptococcus id.2037)	Graves' disease	rs6918730	6	99020289	A	G	NA	-0.135311	0.0289742	1.14731e-06	0.939491	-0.142154	0.0697339	0.0414983
116	Gut microbiota abundance (genus Peptococcus id.2037)	Graves' disease	rs7033353	9	104595848	G	T	NA	-0.090152	0.018995	2.21958e-06	0.476063	-0.00538489	0.0334413	0.872074
116	Gut microbiota abundance (genus Peptococcus id.2037)	Graves' disease	rs72850165	11	968356	T	C	NA	-0.134304	0.0300423	5.74156e-06	0.0771835	-0.0354673	0.0630309	0.573641
116	Gut microbiota abundance (genus Peptococcus id.2037)	Graves' disease	rs74592222	1	75971700	G	A	NA	0.137957	0.0302965	8.55342e-06	0.116071	0.0117084	0.0522703	0.822759
116	Gut microbiota abundance (genus Peptococcus id.2037)	Graves' disease	rs77681628	13	91182556	C	T	NA	0.200307	0.0387328	2.68838e-07	0.0802752	0.117872	0.0616533	0.0558959
117	Gut microbiota abundance (genus Phascolarctobacterium id.2168)	Graves' disease	rs12618201	2	174436533	A	G	NA	0.0641657	0.0138202	3.37699e-06	0.442563	-0.0354248	0.0334934	0.290208
117	Gut microbiota abundance (genus Phascolarctobacterium id.2168)	Graves' disease	rs1264476	8	102434276	G	T	NA	-0.0767335	0.0166041	4.29566e-06	0.812414	0.0295198	0.0427068	0.489427
117	Gut microbiota abundance (genus Phascolarctobacterium id.2168)	Graves' disease	rs56069061	3	168339417	G	A	NA	-0.111306	0.0230694	1.87176e-06	0.0679973	-0.156571	0.066674	0.0188595
117	Gut microbiota abundance (genus Phascolarctobacterium id.2168)	Graves' disease	rs56157888	4	183252836	A	C	NA	0.0954864	0.0193976	1.08505e-06	0.221047	0.00554599	0.0402778	0.890483
117	Gut microbiota abundance (genus Phascolarctobacterium id.2168)	Graves' disease	rs74540770	3	186553389	G	A	NA	-0.121014	0.0258621	3.60272e-06	0.0793315	0.052221	0.0617966	0.398084
117	Gut microbiota abundance (genus Phascolarctobacterium id.2168)	Graves' disease	rs75882962	12	53098742	T	C	NA	0.0968661	0.0190575	3.18985e-07	0.125924	0.0569816	0.0504155	0.258375
117	Gut microbiota abundance (genus Phascolarctobacterium id.2168)	Graves' disease	rs7982713	13	71376322	G	A	NA	0.0726921	0.0163201	9.72165e-06	0.284278	0.0122848	0.0372794	0.741752
118	Gut microbiota abundance (genus Prevotella7 id.11182)	Graves' disease	rs118038478	16	47237609	A	G	NA	0.205676	0.0468917	7.85416e-06	0.069848	0.0936407	0.0659489	0.155637
118	Gut microbiota abundance (genus Prevotella7 id.11182)	Graves' disease	rs12124567	1	3343802	A	G	NA	-0.121281	0.0275017	9.48986e-06	0.202378	-0.0377061	0.0418753	0.367887
118	Gut microbiota abundance (genus Prevotella7 id.11182)	Graves' disease	rs12195431	6	91019654	T	C	NA	0.196528	0.0442322	8.72811e-06	0.0970798	0.0368125	0.0566384	0.515721
118	Gut microbiota abundance (genus Prevotella7 id.11182)	Graves' disease	rs2240542	2	242066314	C	T	NA	0.12085	0.0261776	4.8415e-06	0.265573	0.0192752	0.0376598	0.608775
118	Gut microbiota abundance (genus Prevotella7 id.11182)	Graves' disease	rs2918132	10	133000320	T	C	NA	0.114648	0.0254916	6.42407e-06	0.624918	0.015067	0.0344848	0.662171
118	Gut microbiota abundance (genus Prevotella7 id.11182)	Graves' disease	rs430270	3	60474379	A	C	NA	0.139155	0.0297055	2.86847e-06	0.191651	0.0173172	0.0424737	0.683482
118	Gut microbiota abundance (genus Prevotella7 id.11182)	Graves' disease	rs57404562	2	12101762	C	A	NA	0.155486	0.0316057	6.2157e-07	0.12982	0.076514	0.0496031	0.122946
118	Gut microbiota abundance (genus Prevotella7 id.11182)	Graves' disease	rs79263163	11	39821773	A	C	NA	-0.143982	0.031501	7.51052e-06	0.20076	0.0291457	0.0415172	0.482671
118	Gut microbiota abundance (genus Prevotella7 id.11182)	Graves' disease	rs9426434	1	29736216	T	C	NA	-0.123657	0.0278514	9.71717e-06	0.350671	0.0310998	0.0351821	0.376715
118	Gut microbiota abundance (genus Prevotella7 id.11182)	Graves' disease	rs9608249	22	24613952	A	G	NA	-0.158213	0.0336317	2.06685e-06	0.112671	0.0134553	0.0529963	0.79958
118	Gut microbiota abundance (genus Prevotella7 id.11182)	Graves' disease	rs9959718	18	71442664	G	A	NA	0.133012	0.0275361	1.9006e-06	0.20307	0.05724	0.0414479	0.167275
119	Gut microbiota abundance (genus Prevotella9 id.11183)	Graves' disease	rs111509883	19	639161	T	C	NA	0.171131	0.0347624	1.24388e-06	0.109588	-0.113632	0.0539051	0.0350316
119	Gut microbiota abundance (genus Prevotella9 id.11183)	Graves' disease	rs11685699	2	11232685	C	T	NA	-0.141357	0.0295665	2.02554e-06	0.077276	0.0324897	0.0634416	0.608566
119	Gut microbiota abundance (genus Prevotella9 id.11183)	Graves' disease	rs117271932	22	44236460	A	G	NA	0.208089	0.0440393	2.81722e-06	0.0560079	0.0812611	0.0725709	0.262821
119	Gut microbiota abundance (genus Prevotella9 id.11183)	Graves' disease	rs12648235	4	161115744	T	C	NA	0.0785902	0.0177676	7.39078e-06	0.234506	0.026699	0.0397504	0.501796
119	Gut microbiota abundance (genus Prevotella9 id.11183)	Graves' disease	rs1304512	5	63736025	G	A	NA	0.0761593	0.0165885	5.29078e-06	0.271593	0.0315569	0.0376819	0.402337
119	Gut microbiota abundance (genus Prevotella9 id.11183)	Graves' disease	rs2104588	10	12497581	C	T	NA	-0.105558	0.023773	8.1298e-06	0.944037	-0.0300319	0.0722942	0.677841
119	Gut microbiota abundance (genus Prevotella9 id.11183)	Graves' disease	rs2495052	1	14161251	A	G	NA	0.0838978	0.0188523	8.9714e-06	0.1472	0.0196206	0.0472137	0.677726
119	Gut microbiota abundance (genus Prevotella9 id.11183)	Graves' disease	rs2683313	8	19115604	G	A	NA	0.0724576	0.0151603	1.68896e-06	0.684165	0.0240844	0.0358965	0.502259
119	Gut microbiota abundance (genus Prevotella9 id.11183)	Graves' disease	rs4968431	17	59421778	G	T	NA	0.0640113	0.0144162	8.5844e-06	0.367395	-0.0198726	0.0347679	0.567607
119	Gut microbiota abundance (genus Prevotella9 id.11183)	Graves' disease	rs7237249	18	71992502	C	T	NA	-0.0823764	0.0182126	8.93305e-06	0.189483	-0.00230735	0.04262	0.956826
119	Gut microbiota abundance (genus Prevotella9 id.11183)	Graves' disease	rs72815774	2	91954502	T	C	NA	-0.176186	0.0393068	8.78294e-06	0.0613835	-0.0136108	0.0714515	0.848925
119	Gut microbiota abundance (genus Prevotella9 id.11183)	Graves' disease	rs746764	20	21470713	T	C	NA	-0.0915771	0.0193245	2.04e-06	0.213588	0.0254226	0.0408591	0.533809
119	Gut microbiota abundance (genus Prevotella9 id.11183)	Graves' disease	rs7976209	12	1794470	T	C	NA	-0.0870786	0.0197951	7.2835e-06	0.155149	-0.0955672	0.045986	0.0376929
119	Gut microbiota abundance (genus Prevotella9 id.11183)	Graves' disease	rs9428102	1	118852817	A	G	NA	-0.0778845	0.0176068	4.61732e-06	0.216556	0.0593189	0.0404296	0.142318
119	Gut microbiota abundance (genus Prevotella9 id.11183)	Graves' disease	rs9613013	22	26152738	G	A	NA	0.0917591	0.0202697	6.10408e-06	0.122775	0.0154809	0.0510913	0.761886
120	Gut microbiota abundance (genus Rikenellaceae RC9 gut group id.11191)	Graves' disease	rs12501673	4	163830516	A	G	NA	0.116395	0.0262253	6.28985e-06	0.273514	0.0363473	0.0376369	0.334177
120	Gut microbiota abundance (genus Rikenellaceae RC9 gut group id.11191)	Graves' disease	rs17032291	4	155865671	T	C	NA	-0.169579	0.0368251	6.60998e-06	0.126297	-0.0661545	0.0505684	0.190799
120	Gut microbiota abundance (genus Rikenellaceae RC9 gut group id.11191)	Graves' disease	rs17582787	4	149562638	A	G	NA	-0.157739	0.0339924	3.55378e-06	0.165373	-0.00719233	0.0448726	0.872658
120	Gut microbiota abundance (genus Rikenellaceae RC9 gut group id.11191)	Graves' disease	rs2074881	19	1970021	T	C	NA	-0.142236	0.032391	9.44778e-06	0.130781	0.00265022	0.0497246	0.957495
120	Gut microbiota abundance (genus Rikenellaceae RC9 gut group id.11191)	Graves' disease	rs2900503	9	112657543	T	G	NA	0.172329	0.0326671	1.55282e-07	0.837091	-0.018397	0.0452562	0.68437
120	Gut microbiota abundance (genus Rikenellaceae RC9 gut group id.11191)	Graves' disease	rs2998141	10	135010198	C	T	NA	0.136346	0.0293073	4.42374e-06	0.765041	-0.0130444	0.0395492	0.74153
120	Gut microbiota abundance (genus Rikenellaceae RC9 gut group id.11191)	Graves' disease	rs4270579	4	84698188	A	G	NA	0.118021	0.0271041	5.45645e-06	0.673767	0.00992191	0.0357772	0.781531
120	Gut microbiota abundance (genus Rikenellaceae RC9 gut group id.11191)	Graves' disease	rs4717843	7	73334987	G	T	NA	-0.119376	0.0260548	4.71726e-06	0.472498	0.0018356	0.0335113	0.956317
120	Gut microbiota abundance (genus Rikenellaceae RC9 gut group id.11191)	Graves' disease	rs7712231	5	31406285	A	G	NA	0.156284	0.0350462	7.9704e-06	0.133156	0.0327335	0.0492246	0.506062
120	Gut microbiota abundance (genus Rikenellaceae RC9 gut group id.11191)	Graves' disease	rs80309088	6	165668732	G	A	NA	0.17405	0.0383423	4.55638e-06	0.119924	0.0762713	0.0511837	0.136185
120	Gut microbiota abundance (genus Rikenellaceae RC9 gut group id.11191)	Graves' disease	rs9887954	1	164800873	G	A	NA	-0.114849	0.0249013	4.80806e-06	0.409067	0.0271936	0.0339727	0.423449
121	Gut microbiota abundance (genus Romboutsia id.11347)	Graves' disease	rs10279978	7	5319387	A	G	NA	-0.0622202	0.0127675	1.17009e-06	0.309533	0.0515653	0.0360098	0.15215
121	Gut microbiota abundance (genus Romboutsia id.11347)	Graves' disease	rs11221428	11	99665050	T	C	NA	-0.0726779	0.0158263	6.48649e-06	0.227551	0.0259864	0.0397091	0.512841
121	Gut microbiota abundance (genus Romboutsia id.11347)	Graves' disease	rs16843578	1	171903885	C	T	NA	-0.0875276	0.0196779	5.08124e-06	0.0528151	-0.0100097	0.0740898	0.892531
121	Gut microbiota abundance (genus Romboutsia id.11347)	Graves' disease	rs28603357	7	106406824	T	C	NA	-0.214911	0.0474739	8.52236e-06	0.0199725	-0.0355347	0.118564	0.764401
121	Gut microbiota abundance (genus Romboutsia id.11347)	Graves' disease	rs34302036	7	78136725	G	A	NA	-0.0550261	0.0120835	5.87665e-06	0.579145	0.0242274	0.033853	0.474197
121	Gut microbiota abundance (genus Romboutsia id.11347)	Graves' disease	rs61841503	10	17019559	G	A	NA	0.092888	0.0171454	3.99595e-08	0.129954	0.0475313	0.049476	0.336705
121	Gut microbiota abundance (genus Romboutsia id.11347)	Graves' disease	rs62504452	7	145760298	A	G	NA	-0.0710048	0.0156654	4.65833e-06	0.138624	-0.0213169	0.0482415	0.658578
121	Gut microbiota abundance (genus Romboutsia id.11347)	Graves' disease	rs7109293	11	133834657	A	G	NA	0.0919112	0.0205738	6.98361e-06	0.116389	-0.0909696	0.0524167	0.0826514
121	Gut microbiota abundance (genus Romboutsia id.11347)	Graves' disease	rs75200530	8	5088054	T	G	NA	-0.190644	0.0421065	5.06559e-06	0.0302818	-0.0119144	0.0970326	0.902275
121	Gut microbiota abundance (genus Romboutsia id.11347)	Graves' disease	rs75987356	2	16066705	G	A	NA	-0.129578	0.0280454	6.70795e-06	0.079081	0.0226846	0.0621831	0.715258
121	Gut microbiota abundance (genus Romboutsia id.11347)	Graves' disease	rs77702691	13	88725540	A	G	NA	-0.094406	0.0208544	7.3697e-06	0.0886768	-0.0445777	0.0586897	0.447524
121	Gut microbiota abundance (genus Romboutsia id.11347)	Graves' disease	rs9389266	6	135411737	T	G	NA	0.0722815	0.0162353	9.38469e-06	0.174447	0.0958635	0.0439127	0.0290322
121	Gut microbiota abundance (genus Romboutsia id.11347)	Graves' disease	rs9567264	13	32720756	C	T	NA	0.0580018	0.0127495	5.75692e-06	0.335676	-0.0166114	0.0353538	0.638455
122	Gut microbiota abundance (genus Roseburia id.2012)	Graves' disease	rs12740451	1	95178974	T	C	NA	0.0697527	0.0153607	7.3426e-06	0.135017	-0.10532	0.0486233	0.0303075
122	Gut microbiota abundance (genus Roseburia id.2012)	Graves' disease	rs16910295	11	12009569	T	C	NA	-0.0980434	0.020957	2.91112e-06	0.0547887	0.0740637	0.0737275	0.315109
122	Gut microbiota abundance (genus Roseburia id.2012)	Graves' disease	rs2160994	12	50650057	C	T	NA	-0.0550687	0.0112481	9.6984e-07	0.664781	0.0138731	0.0352588	0.693977
122	Gut microbiota abundance (genus Roseburia id.2012)	Graves' disease	rs2943022	5	89598914	T	C	NA	0.0493786	0.0106763	4.11405e-06	0.581796	0.0528126	0.03386	0.118823
122	Gut microbiota abundance (genus Roseburia id.2012)	Graves' disease	rs302266	1	194183650	T	C	NA	-0.0777312	0.0172985	8.12587e-06	0.126924	-0.051437	0.0501816	0.305355
122	Gut microbiota abundance (genus Roseburia id.2012)	Graves' disease	rs329182	5	125076494	T	C	NA	0.0690327	0.0152884	5.90147e-06	0.160169	0.0166571	0.0456102	0.714957
122	Gut microbiota abundance (genus Roseburia id.2012)	Graves' disease	rs55858165	15	86512809	A	C	NA	0.179284	0.0404954	9.98964e-06	0.0381467	-0.017493	0.0870586	0.84075
122	Gut microbiota abundance (genus Roseburia id.2012)	Graves' disease	rs57466170	15	37859065	C	T	NA	0.0741405	0.0171601	8.30099e-06	0.0751689	-0.0295078	0.0631534	0.640327
122	Gut microbiota abundance (genus Roseburia id.2012)	Graves' disease	rs6445851	3	57116228	A	G	NA	0.0497336	0.0108158	3.5272e-06	0.627856	-0.0013825	0.0344215	0.967963
122	Gut microbiota abundance (genus Roseburia id.2012)	Graves' disease	rs6930661	6	12774611	C	T	NA	-0.0961587	0.0204975	2.47942e-06	0.0605476	0.0783495	0.0699347	0.262576
122	Gut microbiota abundance (genus Roseburia id.2012)	Graves' disease	rs75326254	6	166170836	C	T	NA	-0.104628	0.0230897	7.50205e-06	0.0592751	0.0423919	0.0706952	0.548744
122	Gut microbiota abundance (genus Roseburia id.2012)	Graves' disease	rs78753150	5	144135655	A	C	NA	0.0968739	0.0214067	9.98321e-06	0.0990647	0.0328286	0.0559096	0.557088
122	Gut microbiota abundance (genus Roseburia id.2012)	Graves' disease	rs9300744	13	103117486	C	T	NA	-0.0588452	0.0126228	4.75116e-06	0.179313	-0.0442422	0.0435388	0.309555
123	Gut microbiota abundance (genus Ruminiclostridium5 id.11355)	Graves' disease	rs10827477	10	35262588	A	G	NA	-0.0547387	0.0115163	2.1918e-06	0.349337	0.0212616	0.035063	0.544261
123	Gut microbiota abundance (genus Ruminiclostridium5 id.11355)	Graves' disease	rs113753996	5	32477664	T	C	NA	0.0820689	0.0174463	3.98896e-06	0.180869	0.0541003	0.0432192	0.210656
123	Gut microbiota abundance (genus Ruminiclostridium5 id.11355)	Graves' disease	rs1223978	13	108775162	C	T	NA	-0.0484169	0.0108254	8.16188e-06	0.532696	0.0636321	0.0335831	0.0581233
123	Gut microbiota abundance (genus Ruminiclostridium5 id.11355)	Graves' disease	rs1492620	6	50405920	T	C	NA	-0.0830505	0.0180073	3.52574e-06	0.12994	0.0260817	0.0504766	0.605359
123	Gut microbiota abundance (genus Ruminiclostridium5 id.11355)	Graves' disease	rs2482038	10	12835085	C	A	NA	0.0518991	0.0108777	1.70314e-06	0.402318	0.0440093	0.033954	0.194925
123	Gut microbiota abundance (genus Ruminiclostridium5 id.11355)	Graves' disease	rs2791343	8	131316030	T	C	NA	0.051717	0.0113369	5.53962e-06	0.398078	0.0246152	0.0339957	0.469025
123	Gut microbiota abundance (genus Ruminiclostridium5 id.11355)	Graves' disease	rs2833828	21	33811886	G	A	NA	0.0489617	0.0108702	6.81648e-06	0.412233	0.0428234	0.0339259	0.206854
123	Gut microbiota abundance (genus Ruminiclostridium5 id.11355)	Graves' disease	rs4955951	3	55243531	A	G	NA	-0.0713749	0.0165826	9.9552e-06	0.116756	0.100178	0.0518378	0.0532942
123	Gut microbiota abundance (genus Ruminiclostridium5 id.11355)	Graves' disease	rs6121460	20	60293505	G	A	NA	0.0932955	0.0199206	2.64107e-06	0.0819438	-0.0396244	0.0618456	0.521718
123	Gut microbiota abundance (genus Ruminiclostridium5 id.11355)	Graves' disease	rs79968837	20	41177956	A	G	NA	-0.0950311	0.0193507	1.14623e-06	0.0511649	-0.100193	0.0752302	0.182918
123	Gut microbiota abundance (genus Ruminiclostridium5 id.11355)	Graves' disease	rs8053158	16	86769909	G	A	NA	0.0740543	0.0159151	5.89807e-06	0.87858	0.0366665	0.0511442	0.473422
124	Gut microbiota abundance (genus Ruminiclostridium6 id.11356)	Graves' disease	rs10829821	10	132651293	T	C	NA	-0.097606	0.0216072	3.47144e-06	0.0916049	-0.0917818	0.0579113	0.112996
124	Gut microbiota abundance (genus Ruminiclostridium6 id.11356)	Graves' disease	rs116969552	10	128214403	A	G	NA	-0.166823	0.0376681	9.15946e-06	0.0286239	0.047168	0.100454	0.638678
124	Gut microbiota abundance (genus Ruminiclostridium6 id.11356)	Graves' disease	rs11992182	8	79766499	A	C	NA	0.0625299	0.0137876	4.64836e-06	0.221001	-0.0141415	0.0402462	0.725307
124	Gut microbiota abundance (genus Ruminiclostridium6 id.11356)	Graves' disease	rs2548459	19	49209339	C	T	NA	0.0554866	0.0122755	6.40206e-06	0.407839	0.0363236	0.0339119	0.284117
124	Gut microbiota abundance (genus Ruminiclostridium6 id.11356)	Graves' disease	rs35362464	4	36478011	C	A	NA	0.0720077	0.0165387	8.99146e-06	0.140227	-0.0196824	0.0481298	0.682581
124	Gut microbiota abundance (genus Ruminiclostridium6 id.11356)	Graves' disease	rs61060922	16	72136154	T	G	NA	0.15913	0.0322283	1.08648e-06	0.0330056	-0.124846	0.0934987	0.181788
124	Gut microbiota abundance (genus Ruminiclostridium6 id.11356)	Graves' disease	rs663262	11	86179076	C	T	NA	0.13498	0.0310715	3.39414e-06	0.967162	-0.0625441	0.093501	0.50355
124	Gut microbiota abundance (genus Ruminiclostridium6 id.11356)	Graves' disease	rs67479537	19	10115515	T	C	NA	0.118994	0.026487	9.30208e-06	0.0482296	-0.0098845	0.0777247	0.898803
124	Gut microbiota abundance (genus Ruminiclostridium6 id.11356)	Graves' disease	rs71414120	14	56938952	T	G	NA	0.200894	0.0406434	1.07696e-06	0.051567	0.0701091	0.076623	0.360199
124	Gut microbiota abundance (genus Ruminiclostridium6 id.11356)	Graves' disease	rs72991535	18	76018244	T	G	NA	0.135604	0.0295174	4.9537e-06	0.0346531	-0.0470388	0.0915786	0.607501
124	Gut microbiota abundance (genus Ruminiclostridium6 id.11356)	Graves' disease	rs73176030	7	101271282	T	C	NA	0.058665	0.013208	7.28887e-06	0.27343	0.0388725	0.0373625	0.298148
124	Gut microbiota abundance (genus Ruminiclostridium6 id.11356)	Graves' disease	rs77193512	11	40289063	A	G	NA	0.0736533	0.0153163	1.29587e-06	0.247086	0.0692028	0.0387071	0.0737989
124	Gut microbiota abundance (genus Ruminiclostridium6 id.11356)	Graves' disease	rs792058	2	5548605	G	A	NA	0.0554234	0.0125423	8.57946e-06	0.434033	-0.0448543	0.0338842	0.185585
124	Gut microbiota abundance (genus Ruminiclostridium6 id.11356)	Graves' disease	rs79968172	1	240503826	G	A	NA	0.11614	0.0243083	1.66054e-06	0.0583806	-0.143426	0.0713074	0.0442864
124	Gut microbiota abundance (genus Ruminiclostridium6 id.11356)	Graves' disease	rs9555756	13	111703249	A	C	NA	-0.0804138	0.0176692	7.10133e-06	0.0843147	-0.0379367	0.0598213	0.525972
125	Gut microbiota abundance (genus Ruminiclostridium9 id.11357)	Graves' disease	rs12040548	1	247710285	G	T	NA	0.0570422	0.0122359	3.14869e-06	0.271677	0.0728802	0.0374618	0.0517202
125	Gut microbiota abundance (genus Ruminiclostridium9 id.11357)	Graves' disease	rs6082461	20	2210530	C	A	NA	-0.0586425	0.0131004	4.86598e-06	0.795025	-0.0150014	0.0413539	0.716787
125	Gut microbiota abundance (genus Ruminiclostridium9 id.11357)	Graves' disease	rs7137760	12	10702414	C	T	NA	0.050797	0.0112182	7.06903e-06	0.461577	-0.0875554	0.0334166	0.00878982
125	Gut microbiota abundance (genus Ruminiclostridium9 id.11357)	Graves' disease	rs74303178	8	14697544	T	C	NA	0.0532742	0.0119274	7.91571e-06	0.316448	-0.0303443	0.0359842	0.399079
125	Gut microbiota abundance (genus Ruminiclostridium9 id.11357)	Graves' disease	rs78191726	6	67655320	T	C	NA	0.0944998	0.0210206	7.58281e-06	0.0726768	0.00826274	0.0646062	0.898233
125	Gut microbiota abundance (genus Ruminiclostridium9 id.11357)	Graves' disease	rs918449	19	34371198	G	A	NA	0.0950908	0.0197177	2.55994e-06	0.928296	0.0125994	0.0649004	0.846071
125	Gut microbiota abundance (genus Ruminiclostridium9 id.11357)	Graves' disease	rs9522712	13	90441578	T	C	NA	0.0699728	0.0154939	4.65961e-06	0.147702	0.0560556	0.0473795	0.236762
125	Gut microbiota abundance (genus Ruminiclostridium9 id.11357)	Graves' disease	rs9809789	3	29179983	C	T	NA	-0.0717454	0.0159673	8.71967e-06	0.183757	-0.0176975	0.0432901	0.682677
126	Gut microbiota abundance (genus Ruminococcaceae NK4A214 group id.11358)	Graves' disease	rs11241747	5	123846318	T	C	NA	-0.0533858	0.0120035	6.58977e-06	0.692484	-0.0570645	0.036709	0.120063
126	Gut microbiota abundance (genus Ruminococcaceae NK4A214 group id.11358)	Graves' disease	rs11586410	1	157338888	G	A	NA	-0.0863422	0.0169937	3.66277e-07	0.159813	-0.00671478	0.0462145	0.884477
126	Gut microbiota abundance (genus Ruminococcaceae NK4A214 group id.11358)	Graves' disease	rs12642039	4	159932022	C	T	NA	0.0553003	0.0119397	3.43005e-06	0.636496	-0.0102613	0.0347322	0.767658
126	Gut microbiota abundance (genus Ruminococcaceae NK4A214 group id.11358)	Graves' disease	rs12731	2	239087912	A	G	NA	-0.0527684	0.0115053	4.87237e-06	0.378533	0.0421941	0.0344106	0.220125
126	Gut microbiota abundance (genus Ruminococcaceae NK4A214 group id.11358)	Graves' disease	rs13087692	3	84725039	G	T	NA	-0.0574623	0.012594	8.69221e-06	0.702694	0.00889158	0.0365321	0.807702
126	Gut microbiota abundance (genus Ruminococcaceae NK4A214 group id.11358)	Graves' disease	rs136761	22	49796014	A	G	NA	0.0587521	0.0119155	8.15192e-07	0.63753	0.0068558	0.0347402	0.843558
126	Gut microbiota abundance (genus Ruminococcaceae NK4A214 group id.11358)	Graves' disease	rs147475196	3	26509287	A	G	NA	-0.133769	0.0295196	4.72498e-06	0.106242	-0.060526	0.0547211	0.268692
126	Gut microbiota abundance (genus Ruminococcaceae NK4A214 group id.11358)	Graves' disease	rs35559912	5	35288938	T	C	NA	-0.0925071	0.0203674	4.89024e-06	0.120818	-0.145484	0.0527475	0.00581366
126	Gut microbiota abundance (genus Ruminococcaceae NK4A214 group id.11358)	Graves' disease	rs4814689	20	18030357	C	T	NA	-0.1083	0.0230708	4.55187e-06	0.0445767	-0.143514	0.0812184	0.0772271
126	Gut microbiota abundance (genus Ruminococcaceae NK4A214 group id.11358)	Graves' disease	rs5994253	22	17793012	A	G	NA	-0.0811302	0.0157621	2.35185e-07	0.142585	0.0104298	0.0475589	0.826415
126	Gut microbiota abundance (genus Ruminococcaceae NK4A214 group id.11358)	Graves' disease	rs62027366	16	24073806	T	C	NA	0.0615389	0.0137612	6.58461e-06	0.204409	0.0241122	0.0414722	0.560967
126	Gut microbiota abundance (genus Ruminococcaceae NK4A214 group id.11358)	Graves' disease	rs6681678	1	100248591	T	C	NA	0.100174	0.024	9.0494e-06	0.966255	0.11828	0.0923627	0.200334
126	Gut microbiota abundance (genus Ruminococcaceae NK4A214 group id.11358)	Graves' disease	rs7573569	2	141897042	T	C	NA	0.107739	0.0233638	3.23139e-06	0.0605608	0.0440125	0.0695354	0.526766
127	Gut microbiota abundance (genus Ruminococcaceae UCG002 id.11360)	Graves' disease	rs10916131	1	227563126	C	T	NA	-0.069333	0.0146753	2.87495e-06	0.162354	0.025341	0.0452524	0.575485
127	Gut microbiota abundance (genus Ruminococcaceae UCG002 id.11360)	Graves' disease	rs10927423	1	14732458	C	A	NA	-0.0713617	0.0147712	8.49513e-07	0.178027	0.0137929	0.0435897	0.75168
127	Gut microbiota abundance (genus Ruminococcaceae UCG002 id.11360)	Graves' disease	rs10964441	9	20131746	G	A	NA	-0.14906	0.034486	7.45109e-06	0.103985	0.0096921	0.055135	0.86046
127	Gut microbiota abundance (genus Ruminococcaceae UCG002 id.11360)	Graves' disease	rs113147300	9	114066670	A	G	NA	-0.075842	0.0164562	7.69148e-06	0.137054	-0.0488044	0.0484252	0.313535
127	Gut microbiota abundance (genus Ruminococcaceae UCG002 id.11360)	Graves' disease	rs11607472	11	43344751	A	G	NA	-0.0780229	0.0176325	7.18671e-06	0.0677758	0.108503	0.0664956	0.102737
127	Gut microbiota abundance (genus Ruminococcaceae UCG002 id.11360)	Graves' disease	rs116974815	11	111712942	C	A	NA	-0.189731	0.0396566	2.02516e-06	0.0709445	-0.00698285	0.0654734	0.915065
127	Gut microbiota abundance (genus Ruminococcaceae UCG002 id.11360)	Graves' disease	rs11750293	5	123822114	G	T	NA	-0.0578304	0.0120512	1.76137e-06	0.369249	-0.0198442	0.0347478	0.567937
127	Gut microbiota abundance (genus Ruminococcaceae UCG002 id.11360)	Graves' disease	rs12463378	19	54475808	A	G	NA	-0.0522061	0.0112086	2.95522e-06	0.301874	-0.0640797	0.0362779	0.0773357
127	Gut microbiota abundance (genus Ruminococcaceae UCG002 id.11360)	Graves' disease	rs15256	10	73820548	C	T	NA	0.0732376	0.016834	9.45649e-06	0.117265	0.0713642	0.0516298	0.166901
127	Gut microbiota abundance (genus Ruminococcaceae UCG002 id.11360)	Graves' disease	rs55793120	12	47384118	T	C	NA	0.137396	0.027414	4.80673e-07	0.0615716	0.0700421	0.0705627	0.320894
127	Gut microbiota abundance (genus Ruminococcaceae UCG002 id.11360)	Graves' disease	rs57079348	13	87920450	T	G	NA	-0.0765729	0.0172819	7.21822e-06	0.0568534	0.0629244	0.0718152	0.380922
127	Gut microbiota abundance (genus Ruminococcaceae UCG002 id.11360)	Graves' disease	rs6542556	2	120757853	G	A	NA	-0.050974	0.011406	7.86122e-06	0.617951	0.0297271	0.0343517	0.386834
127	Gut microbiota abundance (genus Ruminococcaceae UCG002 id.11360)	Graves' disease	rs6793778	3	24045453	T	C	NA	0.0558706	0.0125258	9.81296e-06	0.740139	0.0280748	0.0380921	0.461108
127	Gut microbiota abundance (genus Ruminococcaceae UCG002 id.11360)	Graves' disease	rs7120052	11	86335459	A	C	NA	0.0624796	0.0135523	1.96897e-06	0.188603	0.0371399	0.0425908	0.3832
127	Gut microbiota abundance (genus Ruminococcaceae UCG002 id.11360)	Graves' disease	rs7249614	19	43637890	G	A	NA	0.0492778	0.0110807	9.07382e-06	0.608851	0.0417766	0.0345367	0.226421
127	Gut microbiota abundance (genus Ruminococcaceae UCG002 id.11360)	Graves' disease	rs76847269	5	141014951	A	G	NA	0.163508	0.0356151	5.1719e-06	0.0254973	-0.258606	0.106236	0.0149221
127	Gut microbiota abundance (genus Ruminococcaceae UCG002 id.11360)	Graves' disease	rs77564310	15	80713184	A	C	NA	-0.0713093	0.0140855	3.28617e-07	0.207162	-0.0225936	0.0412922	0.584267
127	Gut microbiota abundance (genus Ruminococcaceae UCG002 id.11360)	Graves' disease	rs79016051	1	238938497	C	T	NA	-0.0887747	0.0189424	2.33744e-06	0.132057	0.0738084	0.0494042	0.135183
127	Gut microbiota abundance (genus Ruminococcaceae UCG002 id.11360)	Graves' disease	rs882348	4	23325040	A	G	NA	-0.0799946	0.0178618	5.44854e-06	0.117242	0.0216381	0.051906	0.676773
128	Gut microbiota abundance (genus Ruminococcaceae UCG003 id.11361)	Graves' disease	rs10490280	2	37905976	C	T	NA	-0.0672094	0.0143309	4.15547e-06	0.18788	-0.0251383	0.0425284	0.554457
128	Gut microbiota abundance (genus Ruminococcaceae UCG003 id.11361)	Graves' disease	rs11243416	9	134416970	T	C	NA	-0.0925653	0.0191203	1.66882e-06	0.0702317	0.0719972	0.0660158	0.275447
128	Gut microbiota abundance (genus Ruminococcaceae UCG003 id.11361)	Graves' disease	rs11613919	12	75496463	G	T	NA	0.0727604	0.0155716	1.6251e-06	0.219871	-0.0536404	0.040244	0.182571
128	Gut microbiota abundance (genus Ruminococcaceae UCG003 id.11361)	Graves' disease	rs16959793	15	35071718	A	C	NA	-0.062527	0.0131259	2.21707e-06	0.414735	-0.00740871	0.0339179	0.827094
128	Gut microbiota abundance (genus Ruminococcaceae UCG003 id.11361)	Graves' disease	rs2523124	7	97348436	C	T	NA	0.0546625	0.0120823	5.78376e-06	0.600021	0.0128553	0.0340885	0.706087
128	Gut microbiota abundance (genus Ruminococcaceae UCG003 id.11361)	Graves' disease	rs3013089	1	13794594	G	A	NA	-0.0551473	0.0120346	4.38137e-06	0.37392	0.00475321	0.0344156	0.890152
128	Gut microbiota abundance (genus Ruminococcaceae UCG003 id.11361)	Graves' disease	rs4452755	8	82026852	A	C	NA	-0.0634463	0.0134741	3.29337e-06	0.337705	0.0457006	0.0352874	0.195286
128	Gut microbiota abundance (genus Ruminococcaceae UCG003 id.11361)	Graves' disease	rs4532474	6	105781538	G	A	NA	0.0769231	0.017045	4.82125e-06	0.164005	0.0237395	0.0451224	0.59881
128	Gut microbiota abundance (genus Ruminococcaceae UCG003 id.11361)	Graves' disease	rs646327	19	49209851	G	A	NA	0.0586696	0.0118369	7.83177e-07	0.407027	0.0386109	0.0339117	0.254881
128	Gut microbiota abundance (genus Ruminococcaceae UCG003 id.11361)	Graves' disease	rs6759615	2	205238716	A	G	NA	0.102523	0.0200204	7.86231e-07	0.0979652	0.0265251	0.0555636	0.633089
128	Gut microbiota abundance (genus Ruminococcaceae UCG003 id.11361)	Graves' disease	rs73341549	7	51541468	T	C	NA	-0.169857	0.0318768	1.50952e-07	0.0566024	-0.0215499	0.0713956	0.762776
128	Gut microbiota abundance (genus Ruminococcaceae UCG003 id.11361)	Graves' disease	rs78720113	3	41982393	A	G	NA	-0.115348	0.0249601	7.59259e-06	0.0781196	0.101591	0.0623981	0.103503
129	Gut microbiota abundance (genus Ruminococcaceae UCG004 id.11362)	Graves' disease	rs10976229	9	7317307	T	G	NA	0.095976	0.0214554	7.04482e-06	0.129237	0.110136	0.0497365	0.0268022
129	Gut microbiota abundance (genus Ruminococcaceae UCG004 id.11362)	Graves' disease	rs11961899	6	132887921	G	A	NA	-0.0707825	0.0161381	9.18015e-06	0.278667	-0.0605503	0.0370841	0.102515
129	Gut microbiota abundance (genus Ruminococcaceae UCG004 id.11362)	Graves' disease	rs12125734	1	103732214	G	T	NA	0.133972	0.0257416	2.09426e-07	0.0929891	0.00094986	0.0577126	0.986869
129	Gut microbiota abundance (genus Ruminococcaceae UCG004 id.11362)	Graves' disease	rs2248146	7	24791998	T	C	NA	0.0689452	0.0153649	8.19993e-06	0.343048	0.00545972	0.035153	0.876574
129	Gut microbiota abundance (genus Ruminococcaceae UCG004 id.11362)	Graves' disease	rs3800154	6	2119329	A	C	NA	-0.0797959	0.0177639	6.11575e-06	0.264027	0.00709846	0.0381634	0.852443
129	Gut microbiota abundance (genus Ruminococcaceae UCG004 id.11362)	Graves' disease	rs511258	3	169966722	G	A	NA	-0.0757474	0.0162475	4.52054e-06	0.185374	-0.0341575	0.0428867	0.425765
129	Gut microbiota abundance (genus Ruminococcaceae UCG004 id.11362)	Graves' disease	rs550351	1	18676399	A	C	NA	0.078587	0.018003	9.43127e-06	0.425458	-0.00442949	0.033723	0.895499
129	Gut microbiota abundance (genus Ruminococcaceae UCG004 id.11362)	Graves' disease	rs6769553	3	54427795	A	G	NA	0.0849743	0.0157451	7.91061e-08	0.262292	0.0274206	0.0378766	0.469098
129	Gut microbiota abundance (genus Ruminococcaceae UCG004 id.11362)	Graves' disease	rs7569771	2	239846337	A	G	NA	-0.075914	0.0170308	8.1197e-06	0.247351	-0.0329999	0.0387585	0.394535
129	Gut microbiota abundance (genus Ruminococcaceae UCG004 id.11362)	Graves' disease	rs872501	8	139253064	G	A	NA	0.116125	0.025946	5.80805e-06	0.101793	0.112903	0.0624457	0.0706041
129	Gut microbiota abundance (genus Ruminococcaceae UCG004 id.11362)	Graves' disease	rs9818949	3	197683751	T	G	NA	-0.0859927	0.0188671	5.38828e-06	0.796656	0.0410266	0.0420903	0.329695
130	Gut microbiota abundance (genus Ruminococcaceae UCG005 id.11363)	Graves' disease	rs10873449	14	94630731	C	T	NA	-0.0654843	0.0143973	4.11169e-06	0.808254	0.0308452	0.0424787	0.467758
130	Gut microbiota abundance (genus Ruminococcaceae UCG005 id.11363)	Graves' disease	rs10937802	4	7302344	A	G	NA	-0.0755811	0.0168226	8.17354e-06	0.879406	0.0209029	0.0513327	0.683858
130	Gut microbiota abundance (genus Ruminococcaceae UCG005 id.11363)	Graves' disease	rs10950694	7	18026604	C	T	NA	-0.0577628	0.011412	4.29804e-07	0.639736	-0.0600776	0.0347879	0.0841725
130	Gut microbiota abundance (genus Ruminococcaceae UCG005 id.11363)	Graves' disease	rs114279581	2	198122357	A	G	NA	-0.146604	0.0316034	3.21855e-06	0.0758408	-0.0567979	0.0626736	0.364804
130	Gut microbiota abundance (genus Ruminococcaceae UCG005 id.11363)	Graves' disease	rs12288512	11	27747671	A	G	NA	0.066635	0.0144356	3.10277e-06	0.238828	0.0267372	0.0391951	0.495139
130	Gut microbiota abundance (genus Ruminococcaceae UCG005 id.11363)	Graves' disease	rs12458218	18	22575871	T	C	NA	0.0677322	0.0144525	2.41024e-06	0.179781	-0.0177385	0.043301	0.682058
130	Gut microbiota abundance (genus Ruminococcaceae UCG005 id.11363)	Graves' disease	rs2893871	10	62662781	G	A	NA	-0.073644	0.015548	3.53843e-06	0.110275	-0.00372293	0.0532673	0.94428
130	Gut microbiota abundance (genus Ruminococcaceae UCG005 id.11363)	Graves' disease	rs34781347	20	16312851	G	A	NA	0.188685	0.0386484	6.04728e-07	0.0710181	-0.0254095	0.0652617	0.697018
130	Gut microbiota abundance (genus Ruminococcaceae UCG005 id.11363)	Graves' disease	rs55793120	12	47384118	T	C	NA	0.121548	0.0279546	7.37038e-06	0.0615716	0.0700421	0.0705627	0.320894
130	Gut microbiota abundance (genus Ruminococcaceae UCG005 id.11363)	Graves' disease	rs72776570	10	4240906	C	A	NA	0.087067	0.0197179	5.3571e-06	0.0969185	0.0535376	0.0566426	0.344566
130	Gut microbiota abundance (genus Ruminococcaceae UCG005 id.11363)	Graves' disease	rs7449320	5	154003091	C	A	NA	0.0599163	0.0130836	4.80773e-06	0.2328	0.0027647	0.0395573	0.94428
130	Gut microbiota abundance (genus Ruminococcaceae UCG005 id.11363)	Graves' disease	rs7555878	1	187906034	G	A	NA	-0.0586677	0.0125277	2.81022e-06	0.753104	0.019112	0.0386663	0.621106
130	Gut microbiota abundance (genus Ruminococcaceae UCG005 id.11363)	Graves' disease	rs7586445	2	239509030	G	A	NA	0.0782349	0.0176458	8.81455e-06	0.129475	-0.0344446	0.049686	0.488155
130	Gut microbiota abundance (genus Ruminococcaceae UCG005 id.11363)	Graves' disease	rs898577	15	68705697	C	T	NA	0.123012	0.0286671	7.46311e-06	0.943097	-0.0539061	0.0720892	0.4546
131	Gut microbiota abundance (genus Ruminococcaceae UCG009 id.11366)	Graves' disease	rs12508214	4	7426937	C	T	NA	-0.0774649	0.0168937	4.75488e-06	0.338589	-0.0579531	0.0356235	0.103775
131	Gut microbiota abundance (genus Ruminococcaceae UCG009 id.11366)	Graves' disease	rs138460696	2	66396776	A	G	NA	0.139274	0.0315794	9.80844e-06	0.0752011	-0.0516134	0.063931	0.419477
131	Gut microbiota abundance (genus Ruminococcaceae UCG009 id.11366)	Graves' disease	rs1550196	17	32786955	A	G	NA	-0.130842	0.0262478	1.13287e-06	0.901473	-0.00639665	0.0560185	0.909089
131	Gut microbiota abundance (genus Ruminococcaceae UCG009 id.11366)	Graves' disease	rs2058609	12	12970792	G	A	NA	-0.0816464	0.017472	3.12486e-06	0.724171	0.0170553	0.0374208	0.648555
131	Gut microbiota abundance (genus Ruminococcaceae UCG009 id.11366)	Graves' disease	rs2192926	2	75512668	A	G	NA	-0.089048	0.0192989	4.87742e-06	0.328257	0.025963	0.0355254	0.464883
131	Gut microbiota abundance (genus Ruminococcaceae UCG009 id.11366)	Graves' disease	rs4079028	1	202299085	C	T	NA	0.0915623	0.019936	3.28246e-06	0.238827	-0.048771	0.0389923	0.211012
131	Gut microbiota abundance (genus Ruminococcaceae UCG009 id.11366)	Graves' disease	rs4708333	6	78106701	T	G	NA	-0.084033	0.0174757	1.56246e-06	0.341673	-0.0115813	0.035197	0.742125
131	Gut microbiota abundance (genus Ruminococcaceae UCG009 id.11366)	Graves' disease	rs6952765	7	32001710	G	A	NA	0.0732099	0.0166777	8.13055e-06	0.317894	-0.0156281	0.0358861	0.663205
131	Gut microbiota abundance (genus Ruminococcaceae UCG009 id.11366)	Graves' disease	rs758191	16	1979831	T	G	NA	0.17702	0.0375113	9.0099e-06	0.100983	0.0694469	0.0567417	0.220985
131	Gut microbiota abundance (genus Ruminococcaceae UCG009 id.11366)	Graves' disease	rs78410648	19	52399401	A	G	NA	0.120989	0.0277317	9.67208e-06	0.10939	-0.0341826	0.0537625	0.524902
131	Gut microbiota abundance (genus Ruminococcaceae UCG009 id.11366)	Graves' disease	rs9558661	13	106650093	T	C	NA	-0.0897823	0.0200739	7.00842e-06	0.202011	-0.0119589	0.0417465	0.774522
132	Gut microbiota abundance (genus Ruminococcaceae UCG010 id.11367)	Graves' disease	rs12597105	16	5233941	A	G	NA	-0.0670855	0.0144415	4.87304e-06	0.811019	-0.021872	0.0427748	0.60912
132	Gut microbiota abundance (genus Ruminococcaceae UCG010 id.11367)	Graves' disease	rs2820282	6	104728618	C	A	NA	0.0592304	0.0125917	2.85384e-06	0.599312	-0.0209442	0.0341737	0.539959
132	Gut microbiota abundance (genus Ruminococcaceae UCG010 id.11367)	Graves' disease	rs682403	9	135968557	A	G	NA	-0.0588161	0.0124671	2.36537e-06	0.528005	0.0384111	0.0334987	0.251528
132	Gut microbiota abundance (genus Ruminococcaceae UCG010 id.11367)	Graves' disease	rs6958419	7	16349864	C	T	NA	-0.0585718	0.0124994	2.84165e-06	0.465483	0.0119068	0.0333995	0.721468
132	Gut microbiota abundance (genus Ruminococcaceae UCG010 id.11367)	Graves' disease	rs73218807	4	31057482	G	A	NA	-0.166211	0.0367938	6.43028e-06	0.0820106	-0.0146566	0.0608641	0.809704
132	Gut microbiota abundance (genus Ruminococcaceae UCG010 id.11367)	Graves' disease	rs7441445	4	40707798	T	C	NA	0.05695	0.0126502	6.8019e-06	0.48665	-0.0682037	0.0334666	0.0415528
133	Gut microbiota abundance (genus Ruminococcaceae UCG011 id.11368)	Graves' disease	rs10274562	7	11222521	C	T	NA	0.110917	0.0244556	6.49606e-06	0.381483	0.0328514	0.0343023	0.338212
133	Gut microbiota abundance (genus Ruminococcaceae UCG011 id.11368)	Graves' disease	rs12636310	3	185469491	G	A	NA	0.132725	0.0282037	2.81235e-06	0.25108	0.0255799	0.0386435	0.508006
133	Gut microbiota abundance (genus Ruminococcaceae UCG011 id.11368)	Graves' disease	rs12724320	1	179370499	C	T	NA	-0.120881	0.0249229	1.51985e-06	0.382156	0.0454963	0.0341986	0.183401
133	Gut microbiota abundance (genus Ruminococcaceae UCG011 id.11368)	Graves' disease	rs1416041	6	105073676	A	C	NA	-0.182339	0.0339898	7.04417e-08	0.20836	0.0402215	0.0412977	0.330086
133	Gut microbiota abundance (genus Ruminococcaceae UCG011 id.11368)	Graves' disease	rs2729556	7	111763988	T	C	NA	0.109097	0.0233699	3.18676e-06	0.522093	-0.000641333	0.0335609	0.984754
133	Gut microbiota abundance (genus Ruminococcaceae UCG011 id.11368)	Graves' disease	rs4490371	3	76205107	T	C	NA	-0.111816	0.0248963	7.74622e-06	0.412898	0.0105241	0.0340335	0.757148
133	Gut microbiota abundance (genus Ruminococcaceae UCG011 id.11368)	Graves' disease	rs79113084	12	29634919	C	T	NA	-0.152166	0.0317519	2.06125e-06	0.109135	-0.0531167	0.0537381	0.322939
133	Gut microbiota abundance (genus Ruminococcaceae UCG011 id.11368)	Graves' disease	rs9729514	1	219901055	G	A	NA	-0.184934	0.0394616	2.36772e-06	0.907162	0.0945406	0.0577682	0.101724
134	Gut microbiota abundance (genus Ruminococcaceae UCG013 id.11370)	Graves' disease	rs11581881	1	9361576	C	T	NA	0.0661211	0.0144736	4.72585e-06	0.235928	0.0493546	0.0397552	0.214434
134	Gut microbiota abundance (genus Ruminococcaceae UCG013 id.11370)	Graves' disease	rs12189346	5	141395140	G	A	NA	0.0684961	0.014558	1.67954e-06	0.185965	0.0040256	0.0427386	0.924957
134	Gut microbiota abundance (genus Ruminococcaceae UCG013 id.11370)	Graves' disease	rs12336782	9	13609119	T	C	NA	-0.0856047	0.0189311	8.603e-06	0.0784801	0.0376369	0.0622254	0.545279
134	Gut microbiota abundance (genus Ruminococcaceae UCG013 id.11370)	Graves' disease	rs12485353	3	197049996	G	A	NA	-0.0607903	0.0130847	4.19382e-06	0.250436	-0.0202868	0.0384071	0.597357
134	Gut microbiota abundance (genus Ruminococcaceae UCG013 id.11370)	Graves' disease	rs12781711	10	2219930	C	T	NA	-0.0656129	0.0117477	2.553e-08	0.249247	0.00629224	0.0384908	0.870145
134	Gut microbiota abundance (genus Ruminococcaceae UCG013 id.11370)	Graves' disease	rs16918863	10	19780463	A	C	NA	0.111491	0.0240157	4.15499e-06	0.063364	0.0311862	0.0686165	0.64947
134	Gut microbiota abundance (genus Ruminococcaceae UCG013 id.11370)	Graves' disease	rs2730183	8	40311885	G	A	NA	-0.0488692	0.0109907	8.43782e-06	0.3984	0.0364796	0.0340704	0.284299
134	Gut microbiota abundance (genus Ruminococcaceae UCG013 id.11370)	Graves' disease	rs4385846	10	115650278	T	G	NA	-0.0598404	0.0131807	6.46205e-06	0.805777	0.00774899	0.0423018	0.854654
134	Gut microbiota abundance (genus Ruminococcaceae UCG013 id.11370)	Graves' disease	rs75088940	12	30245557	T	C	NA	-0.0942968	0.0200712	2.55399e-06	0.07091	-0.0662079	0.0655227	0.312276
134	Gut microbiota abundance (genus Ruminococcaceae UCG013 id.11370)	Graves' disease	rs76973485	3	9534657	G	T	NA	0.194976	0.0418213	3.34981e-06	0.040813	-0.0157314	0.0837864	0.851068
134	Gut microbiota abundance (genus Ruminococcaceae UCG013 id.11370)	Graves' disease	rs9313055	5	3628882	T	C	NA	0.105087	0.023446	9.54707e-06	0.0810583	-0.0533901	0.0606701	0.378856
135	Gut microbiota abundance (genus Ruminococcaceae UCG014 id.11371)	Graves' disease	rs10495392	1	237422989	T	C	NA	0.082486	0.0187194	9.96323e-06	0.927917	-0.0919539	0.0648631	0.15629
135	Gut microbiota abundance (genus Ruminococcaceae UCG014 id.11371)	Graves' disease	rs10791168	11	131659000	G	A	NA	0.0664624	0.0150069	9.7618e-06	0.814566	-0.0477742	0.0433275	0.270189
135	Gut microbiota abundance (genus Ruminococcaceae UCG014 id.11371)	Graves' disease	rs10941294	5	36435597	C	T	NA	-0.122057	0.0260017	2.39701e-06	0.0545047	-0.0128163	0.0736394	0.861833
135	Gut microbiota abundance (genus Ruminococcaceae UCG014 id.11371)	Graves' disease	rs115777838	5	26110626	T	C	NA	-0.18835	0.0386643	4.62328e-07	0.111884	-0.0564413	0.0533987	0.290521
135	Gut microbiota abundance (genus Ruminococcaceae UCG014 id.11371)	Graves' disease	rs12638134	3	101334609	T	G	NA	0.0582548	0.0119657	1.21143e-06	0.417293	0.0267038	0.0337474	0.428778
135	Gut microbiota abundance (genus Ruminococcaceae UCG014 id.11371)	Graves' disease	rs34402072	8	3636548	C	T	NA	-0.0688023	0.0156083	9.80438e-06	0.147006	-0.0113472	0.0472975	0.810399
135	Gut microbiota abundance (genus Ruminococcaceae UCG014 id.11371)	Graves' disease	rs56105232	9	14363769	G	A	NA	0.139276	0.0299132	2.9128e-06	0.0617625	-0.0316076	0.0696431	0.649937
135	Gut microbiota abundance (genus Ruminococcaceae UCG014 id.11371)	Graves' disease	rs72809222	2	57205854	T	C	NA	0.0671775	0.0139838	2.4119e-06	0.212317	0.0416325	0.0409376	0.309165
135	Gut microbiota abundance (genus Ruminococcaceae UCG014 id.11371)	Graves' disease	rs853612	10	119928413	A	G	NA	-0.0528257	0.0119367	9.75461e-06	0.395076	-0.0477942	0.0341322	0.161434
135	Gut microbiota abundance (genus Ruminococcaceae UCG014 id.11371)	Graves' disease	rs995642	2	134854659	C	T	NA	0.060048	0.0126417	1.90222e-06	0.238735	0.0677576	0.0392212	0.084064
136	Gut microbiota abundance (genus Ruminococcus1 id.11373)	Graves' disease	rs10167839	2	181882879	A	G	NA	0.0519509	0.0116306	8.09245e-06	0.36067	0.0310467	0.0348761	0.373359
136	Gut microbiota abundance (genus Ruminococcus1 id.11373)	Graves' disease	rs11783695	8	144596903	G	T	NA	-0.0734114	0.0161398	4.72683e-06	0.158507	-0.0216644	0.0457821	0.636066
136	Gut microbiota abundance (genus Ruminococcus1 id.11373)	Graves' disease	rs17781867	17	71256018	C	T	NA	0.0999271	0.0211728	1.96336e-06	0.0693214	-0.0508411	0.0656192	0.438463
136	Gut microbiota abundance (genus Ruminococcus1 id.11373)	Graves' disease	rs3819978	1	241789757	C	T	NA	-0.11504	0.0260137	8.74138e-06	0.0769053	0.099024	0.0630411	0.116233
136	Gut microbiota abundance (genus Ruminococcus1 id.11373)	Graves' disease	rs6105066	20	13258628	T	C	NA	-0.0607052	0.013425	5.05918e-06	0.275634	0.0284698	0.0376479	0.449523
136	Gut microbiota abundance (genus Ruminococcus1 id.11373)	Graves' disease	rs6493760	15	55439182	T	C	NA	-0.0535262	0.0115885	3.38361e-06	0.643834	0.0161407	0.0349534	0.64424
136	Gut microbiota abundance (genus Ruminococcus1 id.11373)	Graves' disease	rs7117576	11	114023573	A	G	NA	0.0829505	0.0170891	6.47978e-07	0.0913644	-0.0974852	0.0578429	0.0919221
136	Gut microbiota abundance (genus Ruminococcus1 id.11373)	Graves' disease	rs7583465	2	10533921	C	T	NA	0.0527654	0.0112619	2.55611e-06	0.439629	0.00614311	0.0335388	0.854669
136	Gut microbiota abundance (genus Ruminococcus1 id.11373)	Graves' disease	rs78572139	5	15944587	G	A	NA	0.125038	0.0279411	5.23106e-06	0.102272	0.0258498	0.0556067	0.642025
136	Gut microbiota abundance (genus Ruminococcus1 id.11373)	Graves' disease	rs78613526	2	65925212	G	A	NA	0.167497	0.0367639	5.11423e-06	0.0531101	-0.0310608	0.0763476	0.684131
137	Gut microbiota abundance (genus Ruminococcus2 id.11374)	Graves' disease	rs12406309	1	108074445	A	C	NA	-0.063193	0.0142275	9.78949e-06	0.220011	-0.0253346	0.0404228	0.530829
137	Gut microbiota abundance (genus Ruminococcus2 id.11374)	Graves' disease	rs12986628	2	238103439	T	C	NA	-0.0665937	0.0140168	2.142e-06	0.805576	0.0306771	0.0421433	0.46666
137	Gut microbiota abundance (genus Ruminococcus2 id.11374)	Graves' disease	rs1819812	7	151435722	G	T	NA	0.0842356	0.0184893	5.28433e-06	0.0544244	-0.0718254	0.0738212	0.33057
137	Gut microbiota abundance (genus Ruminococcus2 id.11374)	Graves' disease	rs2368224	2	182656416	T	G	NA	0.199648	0.0438453	3.62928e-06	0.0486947	0.0459934	0.0774425	0.552577
[truncated: 121 more rows]

## Sheet: 03_phedelSNPmsg
Supplementary Table 4. SNP information related to confounding factors
[truncated: 7 more rows]

[truncated: 3 more sheets: 04_steiger_msg, 05_Q_heterogeneity, 06_pleio_MREgger_interception]
